# Supplementary material for: Conservation and Diversity of Seed Associated Endophytes in Zea across Boundaries of Evolution, Ethnography and Ecology
Source: PLoS One. 2011 Jun 3;6(6):e20396. doi: 10.1371/journal.pone.0020396 (PMC3108599; doi:10.1371/journal.pone.0020396)
Supplement: Table S1 — TRFLP fragments sizes and intensities from three repetitions done on stems, Generation 1 and 2 seed. (XLSX) [file pone.0020396.s001.xlsx]

## Sheet: Gen1Seed
Table S1A: First Generation Seed TRFLP Peak sizes and heights
B73							B73
Rep1		Rep2		Rep3			Rep1		Rep2		Rep3
Forward Fragments	Peak Height	Forward Fragments	Peak Height	Forward Fragments	Peak Height		Reverse Fragments	Peak Height	Reverse Fragments	Peak Height	Reverse Fragments	Peak Height
1	224	27	3150	27	1221		33	183	27	68	27	37
4	67	54	52	55	42		48	584	28	69	35	42
27	1169	61	61	92	201		214	92	34	113	49	300
86	90	120	73	357	1151		218	66	49	1390	75	43
222	38	353	63	358	459		259	107	54	137	102	53
225	151	356	3249	369	47		262	2088	59	59	129	43
347	75	357	623	512	41		357	51	75	96	130	36
348	52	369	116	521	248		471	66	102	84	218	57
357	2246	512	74				504	49	129	62	259	37
358	381	521	582				703	41	214	68	263	1100
370	64	851	85				729	988	218	172
512	105	851	77				739	164	259	62
514	38	1091	64				744	44	262	2898
521	190						744	79	318	56
726	632						748	142	357	83
735	59						752	42	392	64
							758	40	739	73
									747	59
									748	59
									1091	87
Bolita							Bolita
Rep1		Rep2		Rep3			Rep1		Rep2		Rep3
Forward Fragments	Peak Height	Forward Fragments	Peak Height	Forward Fragments	Peak Height		Reverse Fragments	Peak Height	Reverse Fragments	Peak Height	Reverse Fragments	Peak Height
1	93	28	734	55	154		33	198	50	190	35	52
19	35	54	325	92	765		49	377	54	177	50	60
27	376	225	72	354	63		49	306	93	50	50	60
31	85	356	1490	357	304		75	41	100	51	54	63
86	114	357	266	358	108		215	115	131	53	67	35
354	47	369	53	512	42		218	77	137	94	93	35
357	3328	511	100	522	84		259	87	137	101	93	43
358	442	521	234	726	73		262	2797	218	86	100	39
370	93	725	213				357	51	259	83	106	51
512	46	928	53				730	44	262	1508	137	35
521	422	928	51				745	55	729	180	138	55
							748	150	748	75	138	36
											261	80
											262	185
											729	69
											730	87
Chapalote							Chapalote
Rep1		Rep2		Rep3			Rep1		Rep2		Rep3
Forward Fragments	Peak Height	Forward Fragments	Peak Height	Forward Fragments	Peak Height		Reverse Fragments	Peak Height	Reverse Fragments	Peak Height	Reverse Fragments	Peak Height
1	101	27	4400	27	1293		33	108	34	40	49	484
27	496	126	66	92	70		49	297	34	26	214	40
71	170	131	72	92	66		71	150	49	1320	218	52
86	52	191	108	357	1158		107	45	74	59	259	52
347	42	353	73	512	35		215	77	75	64	263	1340
357	1757	356	4853	521	170		218	58	86	138	620	35
358	272	357	936	726	41		259	68	135	55	659	38
370	52	369	140				262	1711	214	133	668	36
512	55	370	58				357	51	218	185	730	44
521	157	380	99				729	499	259	115	739	46
726	261	512	106				739	91	262	4497	739	53
		521	903				740	89	357	66	744	35
							744	46	739	150	748	81
							745	55	744	59	749	50
							745	56	747	176
							748	102	986	62
Cristalino de Chihuahua							Cristalino de Chihuahua
Rep1		Rep2		Rep3			Rep1		Rep2		Rep3
Forward Fragments	Peak Height	Forward Fragments	Peak Height	Forward Fragments	Peak Height		Reverse Fragments	Peak Height	Reverse Fragments	Peak Height	Reverse Fragments	Peak Height
1	85	29	493	27	252		33	221	34	175	35	180
27	584	88	522	92	74		48	416	49	128	55	201
31	85	89	119	356	999		49	299	50	349	86	39
86	63	94	50	358	363		60	47	54	148	215	40
86	57	136	158	369	38		75	90	97	129	218	92
354	57	158	80	380	38		75	87	193	99	263	1302
357	3937	174	107	511	59		215	145	215	69	730	197
358	521	187	315	512	53		218	87	218	118	739	46
369	103	188	77	522	225		259	114	239	73	740	41
512	50	232	260	726	137		262	3194	259	122
521	439	233	61				357	49	262	3571
		262	55				739	106	357	54
		270	55				744	48	387	163
		347	53				745	55	729	948
		348	51				748	150	739	169
		353	54						744	93
		356	3931						748	188
		357	748						1055	64
		369	100
		380	530
		381	102
		511	108
		512	78
		521	513
		725	690
		735	62
		772	50
Diploperenis							Diploperenis
Rep1		Rep2		Rep3			Rep1		Rep2		Rep3
Forward Fragments	Peak Height	Forward Fragments	Peak Height	Forward Fragments	Peak Height		Reverse Fragments	Peak Height	Reverse Fragments	Peak Height	Reverse Fragments	Peak Height
1	71	27	1000	27	797		33	271	34	169	49	161
27	43	49	76	55	152		46	87	49	235	55	209
28	46	70	129	70	64		48	182	54	346	100	58
28	39	116	77	92	837		75	62	66	50	106	54
86	50	126	271	126	151		76	48	101	55	136	104
235	96	127	53	205	53		472	336	134	61	214	78
236	127	153	67	206	95		473	114	135	95	215	87
238	80	205	98	235	110		491	961	137	66	472	160
239	848	206	180	236	109		492	135	214	87	473	256
240	1571	216	72	237	56		730	443	215	73	491	521
241	234	235	108	239	128				225	50	492	456
242	95	239	1706	240	1326				225	58	669	128
255	65	240	1176	241	62				472	455	730	367
258	609	258	876	242	56				473	61
259	113	259	77	258	289				491	1212
726	261	511	83	259	199				492	57
		726	698	669	97				730	565
				726	257
Gaspe							Gaspe
Rep1		Rep2		Rep3			Rep1		Rep2		Rep3
Forward Fragments	Peak Height	Forward Fragments	Peak Height	Forward Fragments	Peak Height		Reverse Fragments	Peak Height	Reverse Fragments	Peak Height	Reverse Fragments	Peak Height
1	115	27	1500	27	995		33	136	34	97	49	150
4	43	31	150	53	92		49	485	49	73	58	46
27	706	49	58	55	55		75	61	54	155	92	48
31	53	54	0	90	267		75	55	59	146	101	555
70	215	91	101	92	470		83	120	75	259	155	220
71	105	146	686	110	40		101	41	96	58	210	54
86	73	147	203	146	221		214	128	101	284	263	721
86	77	201	272	147	97		218	75	137	69	264	43
354	47	202	70	201	46		259	84	137	73	387	127
357	3240	229	401	229	57		262	2835	137	60	562	35
358	362	230	70	230	56		357	56	149	54
370	97	256	112	270	60		739	104	155	304
512	42	269	85	357	582		745	55	204	51
513	41	270	483	358	647		748	148	209	79
521	329	311	50	380	133				210	135
		321	81	381	51				216	59
		353	59						218	152
		356	2438						262	1745
		357	463						317	62
		366	78						372	53
		369	83						387	69
		380	212
		381	63
		512	51
		515	53
		521	152
		848	50
		851	124
Jala							Jala
Rep1		Rep2		Rep3			Rep1		Rep2		Rep3
Forward Fragments	Peak Height	Forward Fragments	Peak Height	Forward Fragments	Peak Height		Reverse Fragments	Peak Height	Reverse Fragments	Peak Height	Reverse Fragments	Peak Height
1	90	75	111	92	75		33	198	34	110	48	71
27	487	98	97	92	83		48	353	50	105	53	70
31	91	174	505	175	98		49	251	51	111	54	135
86	76	175	127	176	61		214	108	54	146	181	50
259	35	187	440	230	70		218	74	59	146	218	147
354	49	188	111	267	65		259	92	181	190	259	157
357	3594	229	148	270	171		262	3069	192	87	260	50
358	319	267	69	271	79		357	47	193	244	262	2332
370	83	270	559	273	84		739	86	218	73	263	225
512	42	273	183	321	246		745	73	259	72	281	95
521	331	321	245	322	77		748	175	262	2536	357	56
		356	3172	353	141				277	77
		357	161	356	1081				281	60
		369	97	357	2751				387	69
		380	165	366	56				747	132
		521	343	370	66
		852	51	512	50
				521	285
				857	103
Nicaraguensis							Nicaraguensis
Rep1		Rep2		Rep3			Rep1		Rep2		Rep3
Forward Fragments	Peak Height	Forward Fragments	Peak Height	Forward Fragments	Peak Height		Reverse Fragments	Peak Height	Reverse Fragments	Peak Height	Reverse Fragments	Peak Height
1	565	27	60	27	302		2	41	34	95	35	107
9	111	48	79	54	163		34	86	50	71	50	54
27	575	70	63	92	752		48	264	54	239	50	51
51	58	71	53	225	83		56	93	137	50	54	143
52	77	109	57	255	118		57	87	137	58	92	39
70	85	225	243	258	508		60	179	218	57	100	36
71	43	238	70	259	151		75	139	262	78	105	36
86	297	239	68	512	66		75	136	471	636	106	45
90	64	254	140	513	38		101	49	472	81	137	38
126	35	258	1725	726	80		136	50	490	57	254	35
126	48	259	266				138	56	729	127	472	213
128	57	352	63				468	83			473	78
225	237	511	170				468	61			678	39
239	80	512	67				469	51			729	40
255	193	725	201				471	884			730	38
255	107						490	64
258	1768						729	175
259	117
511	62
725	99
Mexicanis							Mexicanis
Rep1		Rep2		Rep3			Rep1		Rep2		Rep3
Forward Fragments	Peak Height	Forward Fragments	Peak Height	Forward Fragments	Peak Height		Reverse Fragments	Peak Height	Reverse Fragments	Peak Height	Reverse Fragments	Peak Height
1	52	28	463	27	105		33	197	34	70	50	69
27	306	53	56	91	52		49	319	50	192	50	91
31	48	142	84	92	45		49	346	51	263	51	112
86	71	158	353	159	42		60	42	192	53	85	35
235	57	184	73	187	57		214	94	193	101	85	35
236	47	187	272	239	646		218	89	218	164	193	38
239	2172	188	67	240	303		239	58	238	52	259	44
240	704	238	1201	248	44		259	86	259	91	260	46
248	100	239	172	258	89		262	1349	262	2037	262	1109
249	35	247	54	347	36		357	42	357	57	472	40
258	259	248	62	357	999		471	94	471	91	472	41
347	71	258	128	358	257		472	64	472	56	490	489
357	1424	347	51	512	91		486	40	490	1018	491	190
358	246	356	1714	521	121		490	1189	491	312	730	196
370	47	357	142	725	98		491	321	729	347	739	60
511	181	380	69				702	45	739	86	748	67
521	131	511	133				729	499	744	89
725	183	521	184				739	87	747	158
		724	117				739	62	1057	50
		725	107				745	57
							748	83
Mixteco							Mixteco
Rep1		Rep2		Rep3			Rep1		Rep2		Rep3
Forward Fragments	Peak Height	Forward Fragments	Peak Height	Forward Fragments	Peak Height		Reverse Fragments	Peak Height	Reverse Fragments	Peak Height	Reverse Fragments	Peak Height
1	86	27	1500	27	1872		33	193	27	95	35	54
27	616	53	231	53	117		48	426	28	86	49	350
31	99	72	895	72	666		49	285	49	620	55	38
71	101	128	74	92	181		71	79	66	97	66	60
86	94	356	2475	128	42		72	82	66	111	67	62
354	43	357	268	357	1235		97	42	85	554	75	37
357	3380	361	343	358	485		214	141	137	60	85	370
358	524	369	70	362	180		218	88	138	71	120	39
362	470	521	378	362	74		259	107	214	61	138	35
363	59	526	61	370	41		262	3279	218	106	139	50
370	75			514	56		357	58	259	62	198	84
512	61			515	48		739	99	262	2771	215	41
521	429			522	221		744	89	357	82	218	45
526	67						748	159	738	63	262	1408
									739	53	514	80
									747	117	515	65
											515	61
											739	37
											748	42
Nal-Tel							Nal-Tel
Rep1		Rep2		Rep3			Rep1		Rep2		Rep3
Forward Fragments	Peak Height	Forward Fragments	Peak Height	Forward Fragments	Peak Height		Reverse Fragments	Peak Height	Reverse Fragments	Peak Height	Reverse Fragments	Peak Height
1	122	27	300	27	390		34	212	34	100	54	110
19	54	36	160	36	90		48	190	49	200	75	347
28	181	39	494	41	96		54	43	53	86	85	49
35	259	41	152	63	53		56	193	75	559	86	61
41	172	63	79	92	72		60	159	86	72	216	233
63	133	88	361	209	45		75	716	86	61	503	36
86	52	89	99	226	96		216	204	97	94	731	103
206	46	109	247	229	78		218	104	119	99	808	36
209	75	110	55	230	77		262	236	158	59
224	41	187	142	334	40		730	79	193	64
225	104	209	246	511	53				216	1495
226	110	217	65	514	252				262	202
229	92	224	67	725	98				363	72
230	138	226	72	726	88				502	136
255	37	229	411						728	158
334	76	230	69						730	451
337	43	236	129						977	59
338	116	338	70
357	118	341	100
358	234	356	122
364	41	369	61
514	68	511	363
718	43	513	718
719	45	718	82
725	203	718	74
		724	219
Parviglumis							Parviglumis
Rep1		Rep2		Rep3			Rep1		Rep2		Rep3
Forward Fragments	Peak Height	Forward Fragments	Peak Height	Forward Fragments	Peak Height		Reverse Fragments	Peak Height	Reverse Fragments	Peak Height	Reverse Fragments	Peak Height
1	62	27	1500	27	1760		34	282	49	630	35	66
27	209	53	454	53	123		49	233	66	176	49	300
31	38	72	480	72	140		49	256	75	144	60	44
86	68	225	468	92	245		56	55	85	200	66	35
222	40	258	510	110	64		60	64	103	105	67	49
225	1450	340	455	225	173		75	110	216	385	75	226
226	185	356	510	226	38		122	43	218	83	85	36
234	35	357	77	258	164		213	72	262	524	85	46
255	98	511	92	259	42		216	601	362	73	101	41
258	1488	512	134	340	112		218	43	392	64	120	71
259	202	521	115	357	70		259	82	471	483	216	99
268	46	725	115	511	84		262	667	729	232	218	40
339	162			512	132		359	114	747	50	262	67
340	598			521	57		362	51			333	47
357	579			726	55		363	53			334	50
358	144						389	52			391	38
370	38						468	66			392	42
512	70						471	1111			471	108
522	39						504	41			551	46
726	181						729	374			729	44
							739	42			730	50
							739	40			730	41
							748	46
Pioneer							Pioneer
Rep1		Rep2		Rep3			Rep1		Rep2		Rep3
Forward Fragments	Peak Height	Forward Fragments	Peak Height	Forward Fragments	Peak Height		Reverse Fragments	Peak Height	Reverse Fragments	Peak Height	Reverse Fragments	Peak Height
1	87	28	391	27	41		33	198	34	40	35	53
27	400	34	55	92	54		49	381	50	247	51	202
31	61	42	71	187	46		49	341	51	363	54	114
86	77	45	356	353	38		56	58	54	88	60	39
94	35	53	51	356	1368		56	52	69	188	75	129
354	55	98	80	357	363		60	71	74	126	75	146
357	3520	111	74	369	47		75	150	172	61	214	39
358	578	187	392	512	59		163	41	192	112	218	59
370	90	188	95	521	335		215	147	193	181	259	38
371	36	212	60				218	90	214	84	262	1271
512	56	229	79				259	109	218	131	391	37
521	425	264	205				262	3157	259	143	706	38
		356	4330				550	42	262	3596	738	40
		357	296				739	109	269	50	739	51
		368	159				745	68	270	80	748	46
		369	126				748	166	356	79	748	36
		380	249						380	64
		381	52						387	118
		512	87						392	52
		521	733						738	128
									744	120
									747	239
Tuxpeno							Tuxpeno
Rep1		Rep2		Rep3			Rep1		Rep2		Rep3
Forward Fragments	Peak Height	Forward Fragments	Peak Height	Forward Fragments	Peak Height		Reverse Fragments	Peak Height	Reverse Fragments	Peak Height	Reverse Fragments	Peak Height
1	128	27	1900	27	1434		33	122	34	60	50	356
27	562	53	117	53	35		49	312	49	600	55	98
86	64	353	55	93	118		214	82	54	213	88	35
86	36	356	3291	353	37		218	53	218	117	160	39
240	39	357	383	356	965		259	72	262	2544	161	58
354	38	369	106	357	336		262	2045	281	57	218	44
357	2212	512	66	521	129		357	58	738	54	262	935
358	420	521	547				474	41	748	73	431	35
370	60	851	86				739	66			864	35
512	42						745	44
521	275						748	97
							753	40

## Sheet: Gen2Seed
Table S1B: Second Generation Seed TRFLP Peak sizes and heights
B73							B73
Rep1		Rep2		Rep3			Rep1		Rep2		Rep3
Forward Fragments	Peak Height	Forward	Peak Height	Forward Fragments	Peak Height		Reverse Fragments	Peak Height	Reverse Fragments	Peak Height	Reverse Fragments	Peak Height
4	39	27	808	Visualization failed			33	221	34	301	Visualization failed
26	1553	53	100				49	728	49	193
354	38	57	190				214	65	54	622
357	1929	60	70				218	58	71	79
358	478	79	81				259	68	71	76
369	71	92	68				262	1786	193	125
521	171	98	56				357	46	218	96
521	167	187	305				739	54	262	3080
		188	132				748	74	281	234
		206	66						300	91
		229	172						357	61
		230	52						387	104
		353	122
		356	5224
		357	1708
		366	77
		369	89
		370	68
		380	479
		381	141
		512	70
		518	52
		518	62
		521	532
		852	94
Bolita							Bolita
Rep1		Rep2		Rep3			Rep1		Rep2		Rep3
Forward Fragments	Peak Height	Forward	Peak Height	Forward Fragments	Peak Height		Reverse Fragments	Peak Height	Reverse Fragments	Peak Height	Reverse Fragments	Peak Height
1	663	Visualization failed		27	729		33	149	Visualization failed		35	50
5	39			29	358		34	125			50	212
9	240			53	53		49	173			75	39
15	39			54	41		49	134			83	264
19	35			70	618		103	42			135	72
27	427			71	316		133	43			171	44
49	80			126	84		133	50			218	38
51	69			127	49		138	49			263	1072
72	56			162	51		218	112			263	46
86	533			354	48		262	1997			357	35
92	42			357	1045		357	49			732	41
128	136			358	634
129	70			369	42
147	40			522	133
354	76
357	1678
358	606
366	41
369	47
370	35
521	101
Chapalote							Chapalote
Rep1		Rep2		Rep3			Rep1		Rep2		Rep3
Forward Fragments	Peak Height	Forward	Peak Height	Forward Fragments	Peak Height		Reverse Fragments	Peak Height	Reverse Fragments	Peak Height	Reverse Fragments	Peak Height
1	48	26	552	26	120		33	224	34	221	180	47
49	40	54	66	158	111		48	232	34	217	259	35
86	116	92	121	173	48		225	104	51	52	262	673
158	164	158	842	188	53		226	48	178	87	426	36
159	54	159	105	222	44		262	98	179	164	468	67
222	62	173	461	225	1663		468	52	193	79	471	1299
224	44	174	97	226	169		471	2417	214	60	490	95
225	4504	187	289	234	58		472	304	215	59	504	43
226	648	188	61	239	66		490	166	218	66	613	36
235	36	199	68	255	197		504	50	259	83	729	557
239	152	222	91	258	59		729	571	262	1899	739	69
240	128	225	4441	347	38				387	93	745	42
255	805	226	279	357	679				468	137	748	63
258	110	234	139	358	183				471	2945	749	35
357	79	235	58	511	61				490	213	752	35
725	291	239	219	521	37				500	56
		240	78	522	41				501	57
		255	106	726	245				503	122
		258	140						518	51
		347	101						729	1444
		356	2361						739	170
		357	343						744	150
		380	216						747	190
		511	197						752	121
		521	125						1057	124
		725	843						1221	66
		734	66						1222	61
		735	58
Cristalino de Chihuahua							Cristalino de Chihuahua
Rep1		Rep2		Rep3			Rep1		Rep2		Rep3
Forward Fragments	Peak Height	Forward	Peak Height	Forward Fragments	Peak Height		Reverse Fragments	Peak Height	Reverse Fragments	Peak Height	Reverse Fragments	Peak Height
27	49	Visualization failed		91	75		34	152	Visualization failed		35	87
27	53			158	43		48	98			50	38
28	41			188	43		49	104			51	64
86	42			270	118		49	155			259	39
347	49			357	1271		56	42			262	1355
348	46			358	437		60	72			387	74
357	1414			380	64		60	76			730	851
358	371			512	39		61	78			740	105
369	38			521	105		75	54			745	41
511	35			726	580		75	57			745	51
521	57			736	50		218	42			748	73
725	1003						259	75			749	49
735	56						262	1474
735	66						729	1608
							739	126
							748	57
							752	54
							752	45
Diploperenis							Diploperenis
Rep1		Rep2		Rep3			Rep1		Rep2		Rep3
Forward Fragments	Peak Height	Forward	Peak Height	Forward Fragments	Peak Height		Reverse Fragments	Peak Height	Reverse Fragments	Peak Height	Reverse Fragments	Peak Height
9	41	27	1449	27	541		11	47	34	139	35	40
11	1513	31	86	54	51		16	212	48	118	75	44
13	36	54	273	54	64		35	163	57	51	101	107
14	214	92	1392	90	46		48	543	75	324	101	117
17	40	145	439	92	250		56	127	101	90	120	36
30	592	201	194	145	178		60	398	101	93	155	101
31	480	225	780	201	66		75	239	105	115	210	39
225	620	238	666	225	238		258	53	105	113	210	54
226	115	240	76	239	147		471	560	131	52	469	39
235	37	255	318	240	98		472	243	137	88	472	562
239	276	256	81	255	307		490	222	137	84	473	88
240	610	258	2045	258	623		491	83	154	89	490	132
255	826	341	56	259	62		729	592	155	71	730	247
258	1250	710	75	726	173				209	71
259	264	725	513						471	1613
725	295								490	408
									729	487
Gaspe							Gaspe
Rep1		Rep2		Rep3			Rep1		Rep2		Rep3
Forward Fragments	Peak Height	Forward	Peak Height	Forward Fragments	Peak Height		Reverse Fragments	Peak Height	Reverse Fragments	Peak Height	Reverse Fragments	Peak Height
1	49	27	107	270	105		33	243	34	194	51	146
27	79	28	87	321	106		46	41	50	303	218	67
86	90	117	97	353	37		49	295	59	237	259	41
258	70	135	58	357	1269		49	327	75	51	262	1238
353	57	174	87	358	486		214	72	193	84	387	36
356	3458	187	254	369	43		218	79	214	64
357	411	188	84	380	72		259	97	218	143
369	103	200	69	512	54		262	3529	259	114
370	35	229	127	521	287		356	80	262	3513
512	41	267	164				471	63	357	64
521	211	269	120				738	58	387	249
		270	951				747	109	739	80
		307	79						747	145
		321	647
		356	4336
		357	618
		369	121
		380	847
		381	148
		512	87
		521	671
Jala							Jala
Rep1		Rep2		Rep3			Rep1		Rep2		Rep3
Forward Fragments	Peak Height	Forward	Peak Height	Forward Fragments	Peak Height		Reverse Fragments	Peak Height	Reverse Fragments	Peak Height	Reverse Fragments	Peak Height
1	659	34	309	54	39		33	338	28	109	35	104
5	129	48	118	158	314		48	1471	54	118	48	36
9	61	49	90	159	84		56	46	85	240	54	51
23	35	54	277	225	234		57	47	86	92	262	40
27	3052	96	60	257	149		75	43	92	196	469	71
43	35	262	277	258	1497		108	40	92	195	472	1620
49	123	468	127	259	68		225	50	155	53	730	43
86	624	471	4942	726	38		251	41	158	1955
158	542	472	833				258	197	159	588
159	208	490	64				259	54	187	99
225	2645	729	104				444	83	225	934
226	476						469	1235	226	143
255	48						471	14112	246	83
256	85						472	2073	254	101
258	16665						501	78	258	5319
259	2029						729	1146	259	584
471	54						748	65	280	53
725	81						752	79	281	51
									356	256
									357	93
									380	139
									440	58
									445	69
									471	65
									725	114
									726	83
Nicaraguensis							Nicaraguensis
Rep1		Rep2		Rep3			Rep1		Rep2		Rep3
Forward Fragments	Peak Height	Forward	Peak Height	Forward Fragments	Peak Height		Reverse Fragments	Peak Height	Reverse Fragments	Peak Height	Reverse Fragments	Peak Height
Mexicanis							Mexicanis
Rep1		Rep2		Rep3			Rep1		Rep2		Rep3
Forward Fragments	Peak Height	Forward	Peak Height	Forward Fragments	Peak Height		Reverse Fragments	Peak Height	Reverse Fragments	Peak Height	Reverse Fragments	Peak Height
0	49	27	194	27	39		33	289	34	345	50	67
85	44	54	103	55	39		48	157	49	182	51	58
86	49	74	1072	75	206		218	43	51	180	88	81
86	42	76	278	76	72		258	41	54	54	218	70
225	791	92	169	158	273		262	64	88	369	259	37
226	116	155	92	159	96		471	1228	193	117	262	369
240	37	158	1715	225	480		472	218	216	81	469	66
255	396	159	331	226	37		476	45	216	87	472	1211
258	2083	187	355	255	128		729	208	218	239	531	38
259	280	188	82	258	1094				259	111	729	354
261	58	225	1597	340	44				262	1341	739	39
337	39	226	114	357	341				361	58	739	43
356	54	238	66	358	159				468	143	740	43
725	213	255	297	511	105				471	3717	745	36
726	167	258	3944	512	38				490	83
		259	290	521	47				490	83
		267	89	726	128				702	52
		340	137						729	809
		347	77						739	88
		356	1278						744	57
		357	294						748	97
		440	78						752	86
		511	238						1057	59
		521	102
		725	378
Mixteco							Mixteco
Rep1		Rep2		Rep3			Rep1		Rep2		Rep3
Forward Fragments	Peak Height	Forward	Peak Height	Forward Fragments	Peak Height		Reverse Fragments	Peak Height	Reverse Fragments	Peak Height	Reverse Fragments	Peak Height
1	586	27	544	27	126		33	287	34	391	50	40
4	35	54	173	54	71		34	304	48	183	449	38
27	656	85	66	91	181		46	43	49	189	469	206
28	532	92	325	158	502		48	424	54	83	472	2556
49	37	140	51	159	297		258	101	258	51	473	904
50	40	158	3537	225	156		468	54	468	475	730	200
86	201	159	850	226	51		471	2013	471	9685
158	53	225	504	258	3077		472	839	472	1108
159	45	226	79	259	630		729	40	729	228
225	205	258	8308	471	38				752	70
226	70	259	727						752	61
255	160	440	60
258	4572	471	101
259	1093	725	88
725	107
726	91
Nal-Tel							Nal-Tel
Rep1		Rep2		Rep3			Rep1		Rep2		Rep3
Forward Fragments	Peak Height	Forward	Peak Height	Forward Fragments	Peak Height		Reverse Fragments	Peak Height	Reverse Fragments	Peak Height	Reverse Fragments	Peak Height
1	105	28	59	54	36		33	224	34	360	35	82
17	63	54	112	91	64		48	226	54	546	54	68
27	222	92	171	158	259		56	143	262	457	136	37
49	60	155	77	159	99		56	141	468	62	262	103
86	158	158	1880	222	47		60	329	471	2629	468	49
158	333	159	521	225	1925		75	334	472	445	471	1146
159	107	187	130	226	305		225	153	490	741	472	258
222	146	188	59	239	215		226	41	504	100	490	232
223	49	222	116	240	186		255	61	509	56	491	62
224	130	225	4616	255	509		468	165	729	1314	730	556
225	8789	226	553	258	57		471	5459	747	69	752	44
226	986	229	62	357	98		472	543	752	136
235	126	235	109	358	62		490	1161
236	89	239	586	726	296		491	82
238	46	240	435				504	112
239	1072	255	352				504	51
240	723	258	140				729	2085
254	52	330	83				748	42
255	2084	356	467				751	111
258	244	357	156
725	1014	407	173
		511	57
		725	843
		744	124
Parviglumis							Parviglumis
Rep1		Rep2		Rep3			Rep1		Rep2		Rep3
Forward Fragments	Peak Height	Forward	Peak Height	Forward Fragments	Peak Height		Reverse Fragments	Peak Height	Reverse Fragments	Peak Height	Reverse Fragments	Peak Height
1	77	27	4897	27	1352		33	385	34	187	40	168
27	64	92	59	40	119		48	435	34	190	216	125
86	46	98	56	225	61		53	104	49	1011	218	57
225	102	141	68	239	85		216	111	54	109	259	47
238	56	187	442	240	55		218	89	192	80	262	1366
240	239	188	107	357	1407		262	1080	193	161	264	35
255	77	225	175	358	485		263	49	214	67	360	38
337	42	239	349	369	39		358	58	216	446	377	112
353	59	240	165	377	123		471	53	218	210	435	36
356	581	348	59	513	48		490	74	259	168	471	43
358	893	353	51	517	104		491	44	262	4297	490	65
366	39	356	5395	521	174		729	147	357	67	729	88
514	52	357	1057	725	52				387	60	739	61
516	76	369	121	726	49				471	103	744	41
725	179	370	50						489	242	745	52
		380	130						729	339	745	52
		512	140						733	67	748	62
		513	83						733	74	749	39
		515	54						739	166
		516	404						745	132
		521	671						748	264
		725	237						1059	73
Pioneer							Pioneer
Rep1		Rep2		Rep3			Rep1		Rep2		Rep3
Forward Fragments	Peak Height	Forward	Peak Height	Forward Fragments	Peak Height		Reverse Fragments	Peak Height	Reverse Fragments	Peak Height	Reverse Fragments	Peak Height
1	123	27	104	19	70		33	93	34	326	50	73
27	291	31	111	27	73		34	93	50	437	51	129
86	51	48	361	48	67		48	202	54	83	64	36
353	45	54	73	91	76		218	81	58	100	218	40
356	1149	91	61	187	42		262	1278	64	67	262	1177
357	242	92	74	270	64				193	102	269	39
369	35	98	51	321	37				197	98	387	56
521	81	117	62	355	48				215	79	739	55
750	35	134	62	357	1920				218	234	748	74
		187	257	358	564				259	118
		188	81	369	53				262	5323
		191	78	370	35				357	62
		200	88	380	106				387	189
		212	73	513	44				738	81
		223	57	521	349				747	151
		229	148
		267	123
		269	87
		270	686
		276	336
		277	71
		320	123
		321	808
		322	56
		353	106
		356	7661
		357	984
		369	217
		370	63
		380	938
		381	183
		512	174
		521	1275
		851	79
Tuxpeno							Tuxpeno
Rep1		Rep2		Rep3			Rep1		Rep2		Rep3
Forward Fragments	Peak Height	Forward	Peak Height	Forward Fragments	Peak Height		Reverse Fragments	Peak Height	Reverse Fragments	Peak Height	Reverse Fragments	Peak Height

## Sheet: Stem
Table S1C: Stem TRFLP Peak sizes and heights
B73							B73
Rep1		Rep2		Rep3			Rep1		Rep2		Rep3
Forward	Peak Height	Forward	Peak Height	Forward	Peak Height		Reverse	Peak Height	Reverse	Peak Height	Reverse	Peak Height
1	232	27	159	27	414		32	65	34	245	28	35
6	66	49	44	54	36		34	455	48	89	34	87
17	212	49	40	71	47		239	50	48	127	35	85
89	82	86	145	92	58		472	1665	239	78	50	139
225	48	236	397	210	253		474	613	456	41	218	155
236	230	237	190	211	64		491	250	470	165	262	84
239	2362	238	39	235	166		492	50	472	3260	470	65
240	1953	239	4557	237	97		729	44	473	209	473	1553
255	187	240	1447	239	2249		730	40	488	112	488	38
258	201	255	127	240	846		0	0	491	599	491	284
726	79	258	236	255	74		0	0	730	358	731	171
727	45	726	59	258	127
				357	70
				511	38
				726	45
Bolita							Bolita
Rep1		Rep2		Rep3			Rep1		Rep2		Rep3
Forward	Peak Height	Forward	Peak Height	Forward	Peak Height		Reverse	Peak Height	Reverse	Peak Height	Reverse	Peak Height
1	300	1	244	27	126		33	100	33	189	34	80
17	92	5	84	66	37		262	81	48	557	35	81
89	49	27	1208	93	62		472	282	239	59	49	57
225	77	49	60	114	67		473	59	262	163	50	58
235	322	86	228	158	41		491	948	358	60	60	35
239	1851	225	77	188	50		492	107	361	45	124	41
240	680	235	810	235	295		729	43	362	40	189	35
255	102	236	44	239	1508		730	81	389	40	262	346
258	77	239	4104	240	375				469	56	358	47
338	64	240	1431	249	44				472	518	359	44
357	65	255	226	255	87				473	45	362	75
726	106	258	290	258	105				474	55	362	46
727	111	339	46	301	75				488	100	387	36
		356	118	339	96				491	2523	389	35
		358	51	356	342				492	68	469	35
		726	236	358	124				726	43	473	239
				726	174				730	522	474	39
									744	42	491	964
									753	47	492	50
											731	309
											740	36
Chapalote							Chapalote
Rep1		Rep2		Rep3			Rep1		Rep2		Rep3
Forward	Peak Height	Forward	Peak Height	Forward	Peak Height		Reverse	Peak Height	Reverse	Peak Height	Reverse	Peak Height
1	1455	85	84	55	44		34	1708	33	259	34	185
16	359	86	90	66	113		49	167	48	112	35	176
89	181	225	56	158	131		52	158	358	66	49	45
90	181	258	282	159	39		359	96	362	156	50	38
225	130	339	241	225	67		363	1915	389	47	54	49
226	557	726	279	235	130		473	502	473	831	211	36
235	181			239	221		474	597	491	94	262	55
239	180			240	73		491	156	731	224	358	73
240	1537			255	58		492	127			362	337
255	241			258	146		658	71			363	104
258	186			338	382		730	404			388	44
259	282			507	45						472	76
335	282			510	38						473	124
338	629			694	93						490	59
339	1431			726	166						491	93
358	81										642	37
365	134										719	39
727	505										730	285
Cristalino de Chihuahua							Cristalino de Chihuahua
Rep1		Rep2		Rep3			Rep1		Rep2		Rep3
Forward	Peak Height	Forward	Peak Height	Forward	Peak Height		Reverse	Peak Height	Reverse	Peak Height	Reverse	Peak Height
0	218	27	203	29	493		32	73	34	333	34	248
1	245	49	47	54	57		34	613	48	138	49	255
6	62	62	36	54	70		361	107	207	57	50	349
17	168	66	253	88	522		471	43	239	42	54	148
89	49	72	45	89	119		472	629	262	40	97	129
225	66	73	100	92	101		473	117	358	256	193	99
235	170	86	170	92	81		489	44	362	816	215	69
239	931	224	64	94	50		491	60	388	138	218	118
240	704	225	442	136	158		730	42	471	417	239	73
255	138	236	770	158	80				472	519	259	122
258	179	239	1268	174	107				490	216	262	3571
335	52	240	262	187	315				491	272	357	54
338	174	255	256	188	77				730	790	387	163
339	45	258	882	232	260				752	48	729	948
381	46	339	933	233	61						739	169
726	81	369	40	262	55						744	93
		507	49	270	55						748	188
		694	51	347	53						1055	64
		726	568	348	51
				353	54
				356	3931
				357	748
				369	100
				380	530
				381	102
				511	108
				512	78
				521	513
				725	690
				735	62
				772	50
Diploperenis							Diploperenis
Rep1		Rep2		Rep3			Rep1		Rep2		Rep3
Forward	Peak Height	Forward	Peak Height	Forward	Peak Height		Reverse	Peak Height	Reverse	Peak Height	Reverse	Peak Height
0	620	1	401	54	37		32	68	33	65	34	201
16	41	5	41	71	135		34	694	34	44	54	49
28	35	27	637	72	57		361	306	48	264	54	47
28	39	50	45	92	67		362	404	71	52	263	57
225	71	70	668	147	38		490	85	83	227	359	110
226	36	71	249	158	201		491	92	100	43	362	866
238	60	86	55	159	35		729	69	358	57	363	169
240	231	89	165	225	69		729	58	362	300	389	59
335	55	90	47	235	36				363	64	472	40
338	865	125	61	239	224				389	40	490	272
339	311	225	88	240	92				490	306	491	40
365	43	235	41	255	67				491	48	540	36
726	56	239	388	339	1172				730	257	730	418
		240	256	353	55
		255	144	510	121
		339	575	694	41
		726	186	694	43
				726	201
				727	199
Gaspe							Gaspe
Rep1		Rep2		Rep3			Rep1		Rep2		Rep3
Forward	Peak Height	Forward	Peak Height	Forward	Peak Height		Reverse	Peak Height	Reverse	Peak Height	Reverse	Peak Height
No stem sample harvested							No stem sample harvested
Jala							Jala
Rep1		Rep2		Rep3			Rep1		Rep2		Rep3
Forward	Peak Height	Forward	Peak Height	Forward	Peak Height		Reverse	Peak Height	Reverse	Peak Height	Reverse	Peak Height
1	279	0	86	27	1188		32	43	33	148	34	154
2	350	18	51	92	82		34	547	48	186	50	369
7	42	27	240	158	109		471	300	60	49	54	73
17	133	86	101	236	105		472	606	468	56	262	60
225	102	225	113	239	240		473	61	471	1006	472	455
226	61	236	268	240	115		491	82	472	818	472	395
235	89	239	537	255	150		729	312	490	61	491	74
239	243	240	315	258	1179				491	124	730	599
240	430	255	403	259	104				729	558
254	187	258	3182	695	68
258	1194	259	329	726	297
259	440	726	336
338	42
726	199
Nicaraguensis							Nicaraguensis
Rep1		Rep2		Rep3			Rep1		Rep2		Rep3
Forward	Peak Height	Forward	Peak Height	Forward	Peak Height		Reverse	Peak Height	Reverse	Peak Height	Reverse	Peak Height
0	504	27	73	71	91		0	42	33	207	35	113
16	92	71	102	92	46		32	80	48	99	54	43
28	40	72	92	235	182		34	638	72	97	54	42
77	109	86	51	239	2055		76	101	107	41	473	101
225	45	86	48	240	627		77	89	108	56	488	45
235	59	225	45	255	107		240	50	472	123	491	1457
239	591	235	224	258	56		262	114	489	211	492	143
240	1193	239	1776	357	114		280	40	491	1350	727	38
255	75	240	512	726	137		472	92	492	55	731	221
258	40	255	119				474	71	726	53
352	56	258	54				491	522	730	141
353	93	726	101				492	449
726	51						730	49
727	60
Mexicanis							Mexicanis
Rep1		Rep2		Rep3			Rep1		Rep2		Rep3
Forward	Peak Height	Forward	Peak Height	Forward	Peak Height		Reverse	Peak Height	Reverse	Peak Height	Reverse	Peak Height
0	266	1	44	Visualization failed			32	51	33	309	Visualization failed
2	326	27	70				34	546	46	43
6	43	49	38				239	42	48	128
17	171	86	121				240	44	239	61
66	110	225	37				262	47	240	42
67	53	236	498				362	447	262	64
235	70	237	39				363	255	358	185
239	1163	239	2239				443	40	362	697
240	1311	240	566				453	45	363	160
254	71	255	127				472	808	389	115
258	73	257	37				473	369	469	55
335	66	258	186				491	55	472	1194
338	806	339	1083				730	252	474	59
339	183	357	59						488	52
365	51	369	40						488	42
726	229	655	39						491	610
727	233	726	544						730	683
Mixteco							Mixteco
Rep1		Rep2		Rep3			Rep1		Rep2		Rep3
Forward	Peak Height	Forward	Peak Height	Forward	Peak Height		Reverse	Peak Height	Reverse	Peak Height	Reverse	Peak Height
1	532	1	36	Visualization failed			32	54	33	249	Visualization failed
17	59	27	75				34	713	48	114
235	49	49	36				262	72	239	58
239	285	49	38				361	205	240	51
240	679	66	101				363	250	359	189
254	38	86	164				472	212	362	297
258	35	236	134				473	227	363	52
335	49	237	123				491	77	389	134
338	501	239	3067				492	47	469	106
339	177	240	1137				730	81	472	2503
356	39	255	50						488	81
357	54	258	223						491	185
365	35	338	353						730	740
726	87	339	158						752	44
727	91	726	446
Nal-Tel							Nal-Tel
Rep1		Rep2		Rep3			Rep1		Rep2		Rep3
Forward	Peak Height	Forward	Peak Height	Forward	Peak Height		Reverse	Peak Height	Reverse	Peak Height	Reverse	Peak Height
1	314	1	46	27	159		32	63	33	255	34	107
5	35	27	120	55	41		34	561	48	82	35	118
10	36	86	102	74	83		472	1024	49	87	50	88
17	138	225	117	93	74		473	428	239	62	69	36
52	36	236	436	114	72		491	55	240	46	70	36
89	79	237	132	158	157		730	53	469	103	123	51
225	94	239	3541	159	52				472	2825	173	35
236	126	240	1956	169	47				473	151	262	239
239	1223	255	139	188	49				488	79	359	84
240	1379	258	972	225	66				490	45	408	36
255	91	259	54	236	241				491	218	470	41
258	219	725	62	237	83				731	215	473	1410
259	37	726	77	239	1486						491	127
726	70	726	68	240	797						575	36
				255	89						652	37
				258	470						730	148
				356	189
				357	75
				359	46
				726	83
Parviglumis							Parviglumis
Rep1		Rep2		Rep3			Rep1		Rep2		Rep3
Forward	Peak Height	Forward	Peak Height	Forward	Peak Height		Reverse	Peak Height	Reverse	Peak Height	Reverse	Peak Height
1	597	27	158	24	82		34	1079	34	293	35	129
4	38	49	48	32	80		338	57	48	92	48	70
5	46	86	161	55	48		339	48	339	48	48	55
11	35	225	35	93	99		348	47	358	383	63	35
17	244	238	141	158	493		362	529	362	2362	169	85
19	46	239	961	160	106		363	2155	363	219	262	57
226	36	240	153	162	105		473	100	389	217	359	84
239	84	255	40	187	48		473	275	391	51	359	35
240	543	257	56	239	522		730	137	470	43	362	1575
254	79	258	145	240	177				472	696	363	368
258	45	338	3205	258	78				730	555	380	51
335	174	369	67	338	2012				753	46	381	37
337	68	726	504	356	37				753	50	383	42
338	2399			369	38						388	42
339	1995			726	297						393	36
365	66										473	523
370	40										474	60
726	168										646	35
727	177										679	37
											702	41
											730	350
											753	35
Pioneer							Pioneer
Rep1		Rep2		Rep3			Rep1		Rep2		Rep3
Forward	Peak Height	Forward	Peak Height	Forward	Peak Height		Reverse	Peak Height	Reverse	Peak Height	Reverse	Peak Height
1	512	0	44	27	118		34	362	32	82	34	193
5	81	27	285	92	47		240	49	33	438	35	206
17	125	49	58	114	216		362	58	48	173	49	48
89	175	86	227	115	68		453	155	235	49	53	48
90	80	236	864	158	56		469	59	239	150	54	69
231	176	237	296	235	144		472	1289	240	58	124	136
235	608	239	7985	239	703		473	4727	252	41	262	46
236	296	240	1900	240	213		491	156	358	43	332	37
238	182	255	51	258	39		492	106	359	40	358	109
239	1077	258	179	338	603		730	125	469	319	359	38
240	9139	472	49	339	163				473	7040	362	495
255	170	726	156	356	35				473	134	363	142
258	116			494	73				488	152	388	60
726	129			726	301				491	688	473	466
727	140								730	584	488	37
									750	40	491	268
									753	54	494	79
											730	350
Tuxpeno							Tuxpeno
Rep1		Rep2		Rep3			Rep1		Rep2		Rep3
Forward	Peak Height	Forward	Peak Height	Forward	Peak Height		Reverse	Peak Height	Reverse	Peak Height	Reverse	Peak Height
0	229	71	39	27	2603		32	70	71	42	34	143
1	265	235	57	53	117		34	620	362	59	49	733
6	56	239	188	92	104		280	40	473	109	54	213
16	174	240	66	353	55		361	361	479	41	218	117
19	37	339	53	356	3291		362	399	491	73	262	2544
235	138	726	49	357	383		472	509	730	60	281	57
239	749	727	39	369	106		473	438	730	53	738	54
240	1319			512	66		491	174			748	73
254	86			521	547		492	64
258	43			851	86		730	190
335	71
338	919
339	322
365	44
726	222
727	218
