# Supplementary material for: Conservation and Diversity of Seed Associated Endophytes in Zea across Boundaries of Evolution, Ethnography and Ecology
Source: PLoS One. 2011 Jun 3;6(6):e20396. doi: 10.1371/journal.pone.0020396 (PMC3108599; doi:10.1371/journal.pone.0020396)
Supplement: Table S3 — Bacterial 16S rDNA sequences from pure cultures of bacteria isolated from Generation 1 and Generation 2 seed. (XLSX) [file pone.0020396.s003.xlsx]

## Sheet: S3(Cultures)
Table S3: Bacterial 16S rDNA sequences from pure cultures from Generation 1 and Generation 2 seed.
Sequence ID	Genbank Accession #	Sequence Tag	Generation #	Plate #	Seed Source	Hosts pDKS-GFPuv	Forward DdeI Frag	Best Genbank Match
Pantoea<StrainDJM1A1>	JF753401	ctTGAGGCGTGGCTTCCGGAGCTAACGCGTTAAGTCGACCGCCTGGGGAGTACGGCCGCAAGGTTAAAACTCAAATGAATTGACGGGGGCCCGCACAAGCGGTGGAGCATGTGGTTTAATTCGATGCAACGCGAAGAACCTTACCTACTCTTGACATCCACGGAatTctgCagAGATGCCTTAgTGCCTTCGGGAACCGTGAGACAGGTGCTGCATGGCTGTCGTCAGCTCGTGTTGTGAAATGTTGGGTTAAGTCCCGCAACGAGCGCAACCCTTATCCTTTGTTGCCAGCGATACGGTCGGGAACTCAAAGGAGACTGCCGGTGATAAACCGGAGGAAGGTGGGGATGACGTCAAGTCATCATGGCCCTTACGAGTAGGGCTACACACGTGCTACAA…	1	1A1	B73	Yes	240	HM130689; Pantoea agglomerans 1.2244 [99%]
Xanthomonas<StrainDJM1A2>		aacggatgttgggtgcacttggcacgcagtatcgaagctaacgcgttaagttcgccgcctggggagtacggtcgcaagac	1	1A2	B73	Yes	341	AB550848; Xanthomonas campestris [97%]
Rhodococcus<StrainDJM1A3>	JF753402	tagtAggtGTGGgTTctTCCcCGGGAtCTGTGCCGTAGCTAACGCATTAAGCgCCCCGCcTGggaGTACGGCCGCAAGgttaaacTCAAAGGAATTGACGGGGGCCCGCACAAGcgcGgAgatgtGgaTTAaTTCGATGCAaCgcgaagaACCTTACcTGgtTTTGACATACaCCGgAAAaccgtAgAgATACGgCCCCCCTTGTGGCCGGtGTACAGgtGggGCATGttTgTCGTCaGcTCggGtCGgGAgATGTtGggTtAggTCCCgcAACGaGcGCAaCCctTGtcTTAtgTTGCcagCacGtAaTGttGgggACTCgtAagAgatTgCcGGgttCAacTcgaaggAaGGtGgGGACGACGTCAaGTCATcTTGCCCcttaTGTCCaGGgcTTCa…	1	1A3	B73		516	AB211229; Rhodococcus fascians [95%]
Pseudomonas<StrainDJM1A4>	JF753403	TGAGAtCTTAGTGgCGCAGCTAACGCATTAAGTTGACCGCCTGGGGAGTACGGCCGCAAGGTTAAAACTCAAATGAATTGACGGGGGCCCGCACAAGCGGTGGAGCATGTGGTTTAATTCGAAGCAACGCGAAGAACCTTACCTGGCCTTGACATGCTGAGAACTTTCCAGAGATGGATTGGTGCCTTCGGGAACTCAGACACAGGTGCTGCATGGCTGTCGTCAGCTCGTGTCGTGAGATGTTGGGTTAAGTCCCGTAACGAGCGCAACCCTTGTCCTTAGTTACCAGCACGTTATGGTGGGCACTCTAAGGAGACTGCCGGTGACAAACCGGAGGAAGGTGGGGATGACGTCAAGTCATCATGGCCCTTACGGCCAGGGCTACACACGTGCTACAAT…	1	1A4	B73		69	AM262973; Pseudomonas oryzihabitans [99%]
Pantoea<StrainDJM1A5>	JF753404	CTTGAGGCGTGGCTTCCGGAGCTAACGCGTTAAGTCGACCGCCTGGGGAGTACGGCCGCAAGGTTAAAACTCAAATGAATTGACGGGGGCCCGCACAAGCGGTGGAGCATGTGGTTTAATTCGATGCAACGCGAAGAACCTTACCTACTCTTGACATCCACGGAATTCGGCAGAGATGCCTTAGTGCCTTCGGGAACCGTGAGACAGGTGCTGCATGGCTGTCGTCAGCTCGTGTTGTGAAATGTTGGGTTAAGTCCCGCAACGAGCGCAACCCTTATCCTTTGTTGCCAGCGATACGGTCGGGAACTCAAAGGAGACTGCCGGTGATAAACCGGAGGAAGGTGGGGATGACGTCAAGTCATCATGGCCCTTACGAGTAGGGCTACACACGTGCTACAA…	1	1A5	Bolita	Yes	240	HM130689; Pantoea agglomerans 1.2244 [99%]
Escherichia<StrainDJM1A6>	JF753405	ACTGAGGGTGGATTCCGGAGCTAACGCGTTAAGTCGACCGCCTGGGGAGTACGGCCGCAAGTTAAAACTCAAATGAATTGACGGGGGCCCGCACAAGGAGGGAGCATGTGGTTTAATTCGATGCAACGGAAGAACCTTACCTGGTCTTGACATCCACAGAACTTGGCAGAGATGCCTTGGTGCCTTCGGGAACTGTGAGACAGGTGCTGCATGGCTGTCGTCAGCTCGTGTTGTGAAATGTTGGGTTAAGTCCCGCAACGAGCGCAACCCTTATCCTTTGTTGCCAGCGGTTAGGCCGGGAACTCAAAGGAGACTGCCAGTGATAAACTGGAGGAAGGTGGGGATGACGTCAAGTCATCATGGCCCTTACGACCAGGGCTACACACGTGCTACAATGGC…	1	1A6	Bolita		730	EU026432; Escherichia coli; NBRI1707 [99%]
Methylobacterium<StrainDJM1A7>	JF753406	AAtGCAGCTGTTggGgtgcTTGCaCCGcagtAGCGCAGcTACGCTTTGAGCATTCCGCCTGGGGAGTAcGGTCGCAAGATTAAAACTCAAAGGAATTGACGGGGGCCCGCACAAGCggTGGAGCATGTGGTTTAATTCGAAGCAACGCGCAGAACCTTACCATCCTTTGACATGGCGTGTTACCCAGAGAGATCTGGGGTCCCCTTCGGGGGCGCGCACACAGGTGCTGCATGGCTGTCGTCAGCTCGTGTCGTGAGATGTTGGGTTAAGTCCCGCAACGAGCGCAACCCACGTCCTTAGTTGCCATCATTCAGTTGGGCACTCTAGGGAGACTGCCGGTGATAAGCCGCGAGGAAGGTGTGGATGACGTCAAGTCCTCATGGCCCTTACGGgATGGGC…	1	1A7	Bolita		339	AM910539; Methylobacterium radiotolerans [99%]
Escherichia<StrainDJM1A8>	JF753407	CCTTGAgGCGaGccTTctGgAGcTAAcGCGTTAAGTCGACCGCCTGGGGAGtACGGCCGCAAGGtTAaaACTCAAATGAATTGACGGGGGCCCGCACAAGCGGtGGAGCATGTGGtTTAATTCGATGCAACGcGAAGAACCTTACCTGGTCTTGACATCCACAGAACTTGGCAGAGATGcCTTGGTGCCTTCGGGAACTGTGAGACAGGTGCTGCATGGCTGTCGTCAGCTCGTGTTGTGAAATGTTGGGTTAAGTCCCGCAACGAGCGCAACCCTTATCCTTTGTTGCCaGCGGTTAGGcCGGGAACTCaAAGGAGACTGCCAGTGATAAACTGGAGGAAGGtGGGGATGACGTCAAGTCATCATGGCCCTTACGACCAGGGCTACACACGTGCTACA…	1	1A8	Bolita	Yes	728	EU026432; Escherichia coli NBRI1707 [99%]
Enterobacter<StrainDJM1A9>	JF753408	cTTGAGGCGTGGCTTCCGGAGCTAACGCGTTAAaTCGACCGCCTGGGGAGTACGGCCGCAAGGTTAAAACTCAAATGAATTGACGGGGGCCCGCACAAGCGGTGGAGCATGTGGTTTAATTCGATGCAACGCGAAGAACCTTACCTGgTCTTGACATCCACAGAACTTAgCAGAGATGCTTTGGTGCCTTCGGGAACTGTGAGACAGGTGCTGCATGGCTGTCGTCAGCTCGTGTTGTGAAATGTTGGGTTAAGTCCCGCAACGAGCGCAACCCTTATCCTTTGTTGCCAGCGGTTAGGCCGGGAACTCAAAGGAGACTGCCAGTGATAAACTGGAGGAAGGTGGGGATGACGTCAAGTCATCATGGCCCTTACGACCAGGGCTACACACGTGCTACAA…	1	1A9	Bolita		226	GQ284538; Enterobacter sp. TSSAS2-21[99%]
Enterobacter<StrainDJM1A10>	JF753409	cTTGAGGCGTGGCTTCCGGAGCTAACGCGTTAAaTCGACCGCCTGGGGAGTACGGCCGCAAGGTTAAAACTCAAATGAATTGACGGGGGCCCGCACAAGCGGTGGAGCATGTGGTTTAATTCGATGCAACGCGAAGAACCTTACCTGgTCTTGACATCCACAGAAcTTagcAGAGATGCTTTGGTGCCTTCGGGAACTGTGAGACAGGTGCTGCATGGCTGTCGTCAGCTCGTGTTGTGAAATGTTGGGTTAAGTCCCGCAACGAGCGCAACCCTTATCCTTTGTTGCCAGCGGTTAGGCCGGGAACTCAAAGGAGACTGCCAGTGATAAACTGGAGGAAGGTGGGGATGACGTCAAGTCATCATGGCCCTTACGACCAGGGCTACACACGTGCTACAA…	1	1A10	Bolita		226	GQ284538; Enterobacter sp. FMB-1[99%]
Enterobacter<StrainDJM1A11>	JF753410	CTTGAGGCGTGGCTTCCGGAGCTAACGCGTTAAATCGACCGCCTGGGGAGTACGGCCGCAAGGTTAAAACTCAAATGAATTGACGGGGGCCCGCACAAGCGGTGGAGCATGTGGTTTAATTCGATGCAACGCGAAGAACCTTACCTGGTCTTGACATCCACAGAACTTAGCAGAGATGCTTTGGTGCCTTCGGGAACTGTGAGACAGGTGCTGCATGGCTGTCGTCAGCTCGTGTTGTGAAATGTTGGGTTAAGTCCCGCAACGAGCGCAACCCTTATCCTTTGTTGCCAGCGGTTAGGCCGGGAACTCAAAGGAGACTGCCAGTGATAAACTGGAGGAAGGTGGGGATGACGTCAAGTCATCATGGCCCTTACGACCAGGGCTACACACGTGCTACAA…	1	1A11	Bolita		226	HQ154578; Enterobacter sp. TSSAS2-21[99%]
Sphingomonas<StrainDJM1B2>	JF753411	TGCCTCCTTGCGGTTAGCGCACTGCCTTCGGGTGAATCCAACTCCCATGGTGTGACGGGCGGTGTGTACAAGGCCTGGGAACGTATTCACCGCGGCATGCTGATCCGCGATTACTAGCGATTCCGCCTTCATGCTCTCGAGTTGCAGAGAACAATCCGAACTGAGACGGCTTTTGGAGATTAGCTCACCCTTGCGGGATTGCTGCCCACTGTCACCGCCATTGTAGCACGTGTGTAGCCCAGCGCGTAAGGGCCATGAGGACTTGACGTCATCCCCACCTTCCTCCGGCTTATCACCGGCGGTTCCTTTAGAGTCCCCAACTGAATGATGGTAACTAAAGGCGAGGGTTGCGCTCGTTGCGGGACTTAACCCAACATCTCACGACACGAGCTGACGACA…	1	1B2	Chapalote		61	Z23157; Sphingomonas sp. BF14 [100%]
Hafnia<StrainDJM1B3>	JF753412	CTTGAGGCGTGGCTTCCGGAGCTAACGCGTTAAATCGACCGCCTGGGGAGTACGGCCGCAAGGTTAAAACTCAAATGAATTGACGGGGGCCCGCACAAGCGGTGGAGCATGTGGTTTAATTCGATGCAACGCGAAGAACCTTACCTGGTCTTGACATCCACAGAACTTAGCAGAGATGCTTTGGTGCCTTCGGGAACTGTGAGACAGGTGCTGCATGGCTGTCGTCAGCTCGTGTTGTGAAATGTTGGGTTAAGTCCCGCAACGAGCGCAACCCTTATCCTTTGTTGCCAGCGGTTAGGCCGGGAACTCAAAGGAGACTGCCAGTGATAAACTGGAGGAAGGTGGGGATGACGTCAAGTCATCATGGCCCTTACGACCAGGGCTACACACGTGCTACAA…	1	1B3	Chapalote		226	Z83203; Hafnia alvei [100%]
Escherichia<StrainDJM1B4>	JF753413	AatgttgggtTtaagTcCCcGccaACGAGCgCaAacCcTTatcctTTtGtTgcCCAGCGGTtaGGcCcGGgaaCTcaAaGgagaCTgCCAGTgatAAACTGGAGGAAGGtGGGGATGACGTCAAGTCATCATGGCCctTACGACCAGGGCTACACACGTGCTACAATGGCGCATACAAAGAGAAGCAATCTCGCGAGAGCcAGCGGACCTCATAAAGTGCGTCGTAGTCCGGATTGGAGTCTGCAACTCGACTCCATGAAGTCGGAATCGCTAGTAATCGTGAATCAGAATGTCACGGTGAATACGTTCCCGGGCCTTGTACACACCGCCCGTCACACCATGGGAGTGGGTTGCAAAAGAAGTAGGTAGCTTAACCTTCGGAGGgCGCTACCaC	1	1B4	Chapalote	Yes	730	EU026432; Escherichia coli NBRI1707 [97%]
Burkholderia<StrainDJM1B5>	JF753414	ATTTCCTTAGTAACGTAGCTAACGCGTGAAGTTGACCGCCTGGGGAGTACGGTCGCAAGATTAAAACTCAAAGGAATTGACGGGGAcCCGCACAACGTGGATGATGTGGATTAATTCGATGCAACGGAAAAACCTTACCTACCCTTGACATGGTCGGAATCCTGGAGAGATCTGGGAGTGCTCGAAAGAGAACCGATACACAGGTGCTGCATGGCTGTCGTCAGCTCGTGTCGTGAGATGTTGGGTTAAGTCCCGCAACGAGCGCAACCCTTGTCCTTAGTTGCTACGCAAGAGCACTCTAGGGAGACTGCCGGTGACAAACCGGAGAAGGTGGGGATGACGTCAAGTCCTCATGGCCCTTATGGGTAGGGCTTCACACGTCATACAATGGTCGGAACA…	1	1B5	Chapalote		68	GU936678; Burkholderia gladioli pv. agaricicola [98%]
Escherichia<StrainDJM1B6>	JF753415	CTTGAGGCGTGGCTTCCGGAGCTAACGCGTTAAGTCGACCGCCTGGGGAGTACGGCCGCAAGGTTAAAACTCAAATGAATTGACGGGGGCCCGCACAAGCGGTGGAGCATGTGGTTTAATTCGATGCAACGCGAAGAACCTTACCTGGTCTTGACATCCACAGAACTTGGCAGAGATGCCTTGGTGCCTTCGGGAACTGTGAGACAGGTGCTGCATGGCTGTCGTCAGCTCGTGTTGTGAAATGTTGGGTTAAGTCCCGCAACGAGCGCAACCCTTATCCTTTGTTGCCAGCGGTTAGGCCGGGAACTCAAAGGAGACTGCCAGTGATAAACTGGAGGAAGGTGGGGATGACGTCAAGTCATCATGGCCCTTACGACCAGGGCTACACACGTGCTACAA…	1	1B6	Chapalote		731	EU026432; Escherichia coli NBRI1707 [100%]
Methylobacterium<StrainDJM1B7>	JF753416	AAtGCAGCTGTTggGgtgcTTGCaCCGcagtAGCGCAGcTACGCTTTGAGCATTCCGCCTGGGGAGTAcGGTCGCAAGATTAAAACTCAAAGGAATTGACGGGGGCCCGCACAAGCggTGGAGCATGTGGTTTAATTCGAAGCAACGCGCAGAACCTTACCATCCTTTGACATGGCGTGTTACCCAGAGAGATCTGGGGTCCCCTTCGGGGGCGCGCACACAGGTGCTGCATGGCTGTCGTCAGCTCGTGTCGTGAGATGTTGGGTTAAGTCCCGCAACGAGCGCAACCCACGTCCTTAGTTGCCATCATTCAGTTGGGCACTCTAGGGAGACTGCCGGTGATAAGCCGCGAGGAAGGTGTGGATGACGTCAAGTCCTCATGGCCCTTACGGgATGGGC…	1	1B7	Chapalote		339	GU294334; Methylobacterium radiotolerans [99%]
Micrococcus<StrainDJM1B8>	JF753417	tccacggtttccgcgccgcagctaacgcattaagtgccccgcctggggagtacggccgcaaggctaaaactcaaaggaat tgacgggggcccgcacaagcggcggagcatgcggattaattcgatgcaacgcgaagaaccttaccaaggcttgacatgtt ctcgatcgccgtagagatacggtttcccctttggggcgggttcacaggtggtgcatggttgtcgtcagctcgtgtcgtga gatgttgggttaagtcccgcaacgagcgcaaccctcgttccatgttgccagcacgtcgtggtggggactcatgggagact gccggggtcaactcggaggaaggtgaggacgacgtcaaatcatcatgccccttatgtcttgggcttcacgcatgc…	1	1B8	Chapalote		519	FJ984531; Micrococcus luteus NBSL29 [99%]
Burkholderia<StrainDJM1B9>	JF753418	attgacttggtaacgtagctaacgcgtgaagttgaccgcctggggagtacggtcgcaagattaaaactcaaaggaattga cggggacccgcacaaggggggatgatgtggattaattcgatgcaacggaaaaaccttacctacccttgacatgtatggaa tcctgctgagaggtgggagtgcccgaaagcaagccataacacaggtgctgcatggctgtcgtcagctcgtgtcgtgagat gttgggttaagtcccgcaacgagcgcaacccttgtccctagttgctacgcagagcactctagggagactgccggtgacaa accggaggaaggtggggatgacgtcaagtcctcatggcccttatgggtagggcttcacacgtcatacaatggtcg…	1	1B9	Chapalote		230	AY497470; Burkholderia phytofirmans PsJN [99%]
Staphylococcus<StrainDJM1B10>	JF753419	tctgccccttagttctgcagtaacgcattaagcactccgcctgggagtacgaccgcaaggtgaaactcaaaggaattgac ggggacccgcacaagcgggaagcatgtggtttaattcgaagcaacgggagaaccttaccaaatcttgacatcctttgacc gctctagagatagagtcttccccttcggggtacaaagtgacaggtggtgcatggttgtcgtcagctcgtgtcgtgagatg ttgggttaagtcccgcaacgagcgccacccttaagcttagttgccatcattaagttgggcactctaagttgactgccggt gacaaaccgtaggaagggggggatgacgtcaaatcatcatgccccttatgatttgggctacacacgtgctacaat…	1	1B10	Chapalote		46	FR682748; Staphylococcus warneri R-36520 [97%]
Pseudomonas<StrainDJM1B11>	JF753420	acgtattcaccgaacatTctgATTCgcgttActAacgATTCCgACTTCacGGAttCgAGTTGCAgACTGCgATCCggACTAcgAtCGcTTTTatgaaaTtAgctcgatCTCcGGATTGgcttCCCTTTGtACCGACCATTGtAgCACGtGTGtAgCCCaGGCCGtAAGGGCCATGATGACTTGACGTCaTCCCCACCTTCCTCCGgTTTGtCaCCGGCAgTCTCCTTagAgtGCCCACCATAACaTGttGgtAAaTAAGGAAAgGGGTGgcCcTCGTGaggGAAtTTACCCCATCTTCCCACaacACaAGaTGACAACagCcttGCAcctCtGGTCCCaatGTCCCcAAaGGcACAaatCctTCCCGGaAACGTCCGTTGatGgcCAAAGCcGGtAAgG…	1	1B11	Chapalote		69	HM439651; Pseudomonas fluorescens [99%]
Enterobacter<StrainDJM1B12>	JF753421	tttggaggttgtgcccttgaggcgtggcttccggagctaacgcgttaaatcgaccccctggggagtacggccgcaaggtt aaaactcaaatgaattgacgggggcccgcacaagcggtggagcatgtggtttaattcgatgcaacgcgaagaaccttacc tggtcttgacatccacagaacttaccagagatgctttggtgccttcgggaactgtgagacaggtgctgcatggctgtcgt cagctcgtgttgtgaaatgttgggttaagtcccgcaacgagcgcaacccttatcctttgttgccagcggttaggccggga actcaaaggagactgccagtgataaactggaggaaggtggggatgacgtcaagtcatcatggcccttacgaccag…	1	1B12	Chapalote	Yes	731	GQ426323; Enterobacter cloacae C111 [99%]
Methylobacterium<StrainDJM1C1>	JF753422	GCATGTGGtTAatTCGAGCAcggagaactTAccatcCtttGacATgGcGtGtTAtgGGGGAGAGatTCCcAGTCCTCTTCGGAGCGCgcACACAGGTgcTGcATGGcTGTCGtCAGCTCGTGTCGtGAGATGTTGGgTAAGTCCCGCAACGAGcGCAacCCACGTCCTTAGTTGcCATCATTCAGtGGGCAcTCTAGGGAGACTgcCGGTGATAAGCCGCGAgAAGGTGtGGATgACGTCAAGTCCTCATGGCCCTTACGGGATGGGCTAcACACGTGCTACAATGGCGGTGACAGTGGgaCGCGAAGGGGCGAcCTGGaGCaAATCCCCAAAAGCCGtCTCAGTtcGgAtTGcACTCTGcAACTCGGGTGCATgaAGGCGGAATCGcTAGTAATCGTG…	1	1C1	Chapalote		68	AB252207; Methylobacterium brachiatum [99.7%]
Burkholderia<StrainDJM1C2>	JF753423	ATTTCCTTAGTAACGTAGCTAACGCGTGAAGTTGACCGCCTGGGGAGTACGGTCGCAAGATTAAAACTCAAAGGAATTGACGGGGACCCGCACAAGCGTGGATGATGTGGATTAATTCGATGCAACGGAAAAACCTTACCTACCCTTGACATGGTCGGAATCCTGGAGAGATCTGGGAGTGCTCGAAAGAGAACCGATACACAGGTGCTGCATGGCTGTCGTCAGCTCGTGTCGTGAGATGTTGGGTTAAGTCCCGCAACGAGCGCAACCCTTGTCCTTAGTTGCTACGCAAGAGCACTCTAGGGGGACTGCCGGTGACAAACCGGAGGAAGGTGGGGATGACGTCAAGTCCTCATGGCCCTTATGGGTAGGGCTTCACACGTCATACAATGGTCGGAA…	1	1C2	Chapalote		68	GU936678; Burkholderia gladioli pv. agaricicola [98%]
Escherichia<StrainDJM1C4>	JF753424	cTTGAGGCGTGGCTTCCGGAGCTAACGCGTTAAGTCGACCGCCTGGGGAGTACGGCCGCAAGGTTAAAACTCAAATGAATTGACGGGGGCCCGCACAAGCGGTGGAGCATGTGGTTTAATTCGATGCAACGCGAAGAACCTTACCTGGTCTTGACATCCACAGAACTTgccaGAGATGgaTTGGTGCCTTCGGGAACTGTGAGACAGGTGCTGCATGGCTGTCGTCAGCTCGTGTTGTGAAATGTTGGGTTAAGTCCCGCAACGAGCGCAACCCTTATCCTTTGTTGCCAGCGGTTAGGCCGGGAACTCAAAGGAGACTGCCAGTGATAAACTGGAGGAAGGTGGGGATGACGTCAAGTCATCATGGCCCTTACGACCAGGGCTACACACGTGCTACAA…	1	1C4	Cristalino	Yes	731	EU026432; Escherichia coli strain NBRI1707 [99%]
Staphylococcus<StrainDJM1C5>	JF753425	TCAGCCCATTAGTGCTGCAGTAACGCATTAAGCACTCCGCCTGGGGAGTACGACCGCAAGTGAAACTCAAAGGAATTGACGGGGACCGCACAAGCGTGGAGCATGTGGTTTAATTCGAAGCAACGGTGGAACCTTACCAAATCTTGACATCCTCTGACTCCTCTAGAGTTAGAGTTTTCCCCTTCGGTGCCCTTAGTGACAGGTGGTGCATGGTTGTCGTCAGCTCGTGTCGTGAGATGTTGGTTTAAGTCCCGCAACGAGCGCTTCCCTTAAGCTTAGTTGCCATCATTAAGTTGGGCACTCTAAGTTGACTGCCGGTGACAAACCGAAGGAAGGTGGGGATGACGTCAAATCATCATGCCCTTTATGATTTGGGCTACACACGTGCTACAATGGACA…	1	1C5	Cristalino		46	AB576890; Staphylococcus sp. SRC_DSF7 [99%]
Staphylococcus<StrainDJM1C6>	JF753426	TCGGCCCCTTAGTGCTGCAGCTAACGCATTAAGCACTCCGCCTGGGGAGTACGACCGCAAGGTTGAAACTCAAAGGAATTGACGGGGACCCGCACAAGCGGTGGAGCATGTGGTTTAATTCGAAGCAACGCGAAGAACCTTACCAAATCTTGACATCCTCTGACCCCTCTAGAGATAGAGTTTTCCCCTTCGGGGGACAGAGTGACAGGTGGTGCATGGTTGTCGTCAGCTCGTGTCGTGAGATGTTGGGTTAAGTCCCGCAACGAGCGCAACCCTTAAGCTTAGTTGCCATCATTAAGTTGGGCACTCTAAGTTGACTGCCGGTGACAAACCGGAGGAAGGTGGGGATGACGTCAAATCATCATGCCCCTTATGATTTGGGCTACACACGTGCTACAA…	1	1C6	Cristalino		46	HM209751; Staphylococcus epidermitis [99%]
Methylobacterium<StrainDJM1C7>	JF753427	AACAGGATTAGATACCCTGGTAGTCCACGCCGTAAACGATGAATGCCAGCTGTTGGGGTGCTTGCACCTCAGTAGCGCAGCTAACGCTTTGAGCATTCCGCCTGGGGAGTACGGTCGCAAGATTAAAACTCAAAGGAATTGACGGGGGCCCGCACAAGCGGTGGAGCATGTGGTTTAATTCGAAGCAACGCGCAGAACCTTACCATCCTTTGACATGGCGTGTTATGGGGAGAGATTCCCAGTCCTCTTCGGAGGCGCGCACACAGGTGCTGCATGGCTGTCGTCAGCTCGTGTCGTGAGATGTTGGGTTAAGTCCCGCAACGAGCGCAACCCACGTCCTTAGTTGCCATCATTCAGTTGGGCACTCTAGGGAGACTGCCGGTGATAAGCCGCGAGGAA…	1	1C7	Cristalino		68	AB252207; Methylobacterium brachiatum [100%]
Pseudomonas<StrainDJM1C8>	JF753428	ctagccgttggagccttgagcttttagtggcgcagctaacgcattaagttgaccgcctggggagtacggccgcaaggtta aaactcaaatgaattgacgggggcccgcacaagcggtggagcatgtggtttaattcgaagcaacgcgaagaaccttacca ggccttgacatccaatgaactttccagagatggattggtgccttcgggaacattgagacaggtgctgcatggctgtcgtc agctcgtgtcgtgagatgttgggttaagtcccgtaacgagcgcaacccttgtccttagttaccagcacgtgatggtgggc actctaaggagactgccggtgacaaaccggaggaaggtggggatgacgtcaagtcatcatggcccttacggcctg…	1	1C8	Cristalino		69	EF529517; Pseudomonas putida CM5002 [97%]
Burkholderia<StrainDJM1C9>	JF753429	AACAGGATTAGATACCCTGGTAGTCCACGCCCTAAACGATGTCAACTAGTTGTCGGGTCTTCATTGACTTGGTAACGTAGCTAACGCGTGAAGTTGACCGCCTGGGGAGTACGGTCGCAAGATTAAAACTCAAAGGAATTGACGGGGACCCGCACAAGCGGTGGATGATGTGGATTAATTCGATGCAACGCGAAAAACCTTACCTACCCTTGACATGTATGGAATCCTGCTGAGAGGTGGGAGTGCCCGAAAGGGAGCCATAACACAGGTGCTGCATGGCTGTCGTCAGCTCGTGTCGTGAGATGTTGGGTTAAGTCCCGCAACGAGCGCAACCCTTGTCCCTAGTTGCTACGCAAGAGCACTCTAGGGAGACTGCCGGTGACAAACCGGAGGAAGGTG…	1	1C9	Diploperennis		230	CP001053; Burkholderia phytofirmans PsJN [99%]
Pseudomonas<StrainDJM1C10>	JF753430	AcGAtGTCACtAGCCGTTGGAGCCTTGAGCTTTTAGTGGCGCAGCTAACGCATTAAGTTGACCGCCTGGGGAGTACGGCCGCAAGGTTAAAACTCAAATGAATTGACGGGGGCCCGCACAAGCGGTGGAGCATGTGGTTTAATTCGAAGCAACGCGAAGAACCTTACCAGGCCTTGACATCCAATGAACTTTCCAGAGATGGATTGGTGCCTTCGGGAACATTGAGACAGGTGCTGCATGGCTGTCGTCAGCTCGTGTCGTGAGATGTTGGGTTAAGTCCCGTAACGAGCGCAACCCTTGTCCTTAGTTACCAGCACGTGATGGTGGGCACTCTAAGGAGACTGCCGGTGACAAACCGGAGGAAGGTGGGGATGACGTCAAGTCATCATGGCCCTTACG…	1	1C10	Diploperennis		69	EF529517; Pseudomonas putida CM5002 [99%]
Sphingomonas<StrainDJM1C12>	JF753431	CTTAGAGCTTCGGTGGCGCAGCTAACGCATTAAGTTATCCGCCTGGGGAGTACGGCCGCAAGGTTAAAACTCAAATGAATTGACGGGGGCCTGCACAAGCGGTGGAGCATGTGGTTTAATTCGAAGCAACGCGCAGAACCTTACCAGCGTTTGACATGTCCGGACGATTTCGGGAGACCGATCTCTTCCCTTCGGGGACTGGAACACAGGTGCTGCATGGCTGTCGTCAGCTCGTGTCGTGAGATGTTGGGTTAAGTCCCGCAACGAGCGCAACCCTCGTCCTTAGTTGCCATCATTTAGTTGGGCACTCTAAGGAAACCGCCGGTGATAAGCCGGAGGAAGGTGGGGATGACGTCAAGTCCTCATGGCCCTTACGCGCTGGGCTACACACGTGCTACA…	1	1C12	Diploperennis		61	AB288313; Sphingomonas sp. P5-5 [100%]
Pantoea<StrainDJM1D4>	JF753432	AACcGGATTAGATACCCTGGTAGTCCACGCCGTAAACGATGTCGACTTGGAGGTTGTGCCCTTGAGGCGTGGCTTCCGGAGCTAACGCGTTAAGTCGACCGCCTGGGGAGTACGGCCGCAAGGTTAAAACTCAAATGAATTGACGGGGGCCCGCACAAGCGGTGGAGCATGTGGTTTAATTCGATGCAACGCGAAGAACCTTACCTACTCTTGACATCCACGGAATTcGGCAGAGATGCcTTAGTGCCTTCGGGAACCGTGAGACAGGTGCTGCATGGCTGTCGTCAGCTCGTGTTGTGAAATGTTGGGTTAAGTCCCGCAACGAGCGCAACCCTTATCCTTTGTTGCCAGCGATACGGTCGGGAACTCAAAGGAGACTGCCGGTGATAAACCGGAGGA…	1	1D4	Diploperennis		240	HM130689; Pantoea agglomerans CLJ1[99%]
Pantoea<StrainDJM1D5>	JF753433	CTTGAGGAGTGGCTTCCGGAGCTAACGCGTTAAGTCGACCGCCTGGGGAGTACGGCCGCAAGGTTAAAACTCAAATGAATTGACGGGGGCCCGCACAAGCGGTGGAGCATGTGGTTTAATTCGATGCAACGCGAAGAACCTTACCTACTCTTGACATCCACGGAATTCGGCAGAGATGCCTTAGTGCCTTCGGGAACCGTGAGACAGGTGCTGCATGGCTGTCGTCAGCTCGTGTTGTGAAATGTTGGGTTAAGTCCCGCAACGAGCGCAACCCTTATCCTTTGTTGCCAGCGAGTCATGTCGGGAACTCAAAGGAGACTGCCGGTGATAAACCGGAGGAAGGTGGGGATGACGTCAAGTCATCATGGCCCTTACGAGTAGGGCTACACACGTGCTACA…	1	1D5	Diploperennis		240	FN263076; Pantoea agglomerans KJPB2 [99%]
Pantoea<StrainDJM1D6>	JF753434	TCGACCGCCTGGGGAGTACGGcCgCaAGGTtaAAACTCAaATGAATTGACGGGGGCCCGCACAAgCGGTGGAgCATGTGGTTtAatTcgATGCaaCgcgaAgAACCTTACCTGGCCTTGACaTCCAgAGAACTTAtcAgAGATGCTTTGGTGCCTTCgGGAactCTGAgACAGGTGCTGCaGGCTGTCGTCAGCTCGTGTTGtGAAATGTTGGGTTAAGTCCCGCAACGAGCGCAaCCCttaTCCTTTGTTGCCAGCGGcTCgGCCGGgAACTCaAAGGAgACTGcCgGTGATAAACCGGAGGAAGGTGGGGATGACgacaAgtcaTCaTGgcC	1	1D6	Diploperennis		226	FJ756350; Pantoea dispersa CIP 102701 [99%]
Enterobacter<StrainDJM1D7>	JF753435	AcGatGTCgATtggAggttGagctTGAggcgtGgcTtccGGAGCTAACGCGTTAAaTCGACCGCCTGGGGAGTACGGCCGCAAGGTTAAAACTCAAATGAATTGACGGGGGCCCGCACAAGCGGTGGAGCATGTGGTTTAATTCGATGCAACGCGAAGAACCTTACCTGGTCTTGACATCCACAGAACTTTCCAGAGATGcaTTGGTGCCTTCGGGAACTGTGAGACAGGTGCTGCATGGCTGTCGTCAGCTCGTGTTGTGAAATGTTGGGTTAAGTCCCGCAACGAGCGCAACCCTTATCCTTTGTTGCCAGCGGTTAgGCCGGGAACTCAAAGGAgACTGCCaGTGATAAACTGGAgGAAGGTGGGGATGACgTCAAGTCATCATGGCCCTTACgAC…	1	1D7	Diploperennis		731	GQ426323; Enterobacter cloacae R10-1A[99%]
Pseudomonas<StrainDJM1D8>	JF753436	AcGatgTCACTAGCCGTTGGAGCCTTGAGCTTTTAGTGGCGCAGCTAACGCATTAAGTTGACCGCCTGGGGAGTACGGCCGCAAGGTTAAAACTCAAATGAATTGACGGGGGCCCGCACAAGCGGTGGAGCATGTGGTTTAATTCGAAGCAACGCGAAGAACCTTACCAGGCCTTGACATCCAATGAACTTTCCAGAGATGGATTGGTGCCTTCGGGAACATTGAGACAGGTGCTGCATGGCTGTCGTCAGCTCGTGTCGTGAGATGTTGGGTTAAGTCCCGTAACGAGCGCAACCCTTGTCCTTAGTTACCAGCACGTGATGGTGGGCACTCTAAGGAGACTGCCGGTGACAAACCGGAGGAAGGTGGGGATGACGTCAAGTCATCATGGCCCTTACG…	1	1D8	Diploperennis		69	EF529517; Pseudomonas putida CM5002 [99%]
Pseudomonas<StrainDJM1D9>	JF753437	ctagccgtttggagccttgagcttttagtggcgcagctaacgcattaagttgaccgcctggggagtacggccgcaaggtt aaaactcaaatgaattgacgggggcccgcacaagcggtggagcatgtggtttaattcgaagcaacgcgaaaaaccttacc aggccttgacatccaatgaactttccagagatggattggtgccttcgggaacattgagacaggtgctgcatggctgtcgt cagctcgtgtcgtgagatgttgggttaagtcccgtaacgagcgcaacccttgtccttagttaccagcacgtgatggtggg cactctaaggagactgccggtgacaaaccggaggaaggtggggatgacgtcaagtcatcatggcccttacggcct…	1	1D9	Diploperennis	Yes	69	EF529517; Pseudomonas putida CM5002 [97%]
Pantoea<StrainDJM1D10>	JF753438	CTTGGAGGTTGTTGCCTTGAGGAGTGGCTTCCGGAGCTAACGCGTTAAGTCGACCGCCTGGGGAGTACGGCCGCAAGGTTAAAACTCAAATGAATTGACGGGGGCCCGCACAAGCGGTGGAGCATGTGGTTTAATTCGATGCAACGCGAAGAACCTTACCTACTCTTGACATCCACTGAATTCGGCAGAGATGCCTTGGTGCCTTCGGGAACCNTGAGACAGGTGCTGCATGGCTGTCGTCAGCTCGTGTTGTGAAATGTTGGGTTAAGTCCCGCAACGAGCGCAACCCTTATCCTTTGTTGCCAGCGAGTCATGGCGGGAACTCAAAGGAGACTGCCGGTGATAAACCGGAGGAAGGTGGGGATGACGTCAAGTCATCATGGCCCTTACGAGTAGGGC…	1	1D10	Diploperennis		240	HM130689; Pantoea agglomerans KJPB2 [99%]
Pantoea<StrainDJM1D11>	JF753439	aggttgttccttgaggagtggcttccggagctaacgcgttaagtgACCGCCTGGGGAGTACGGCCGCAAGGTTAAAACTCAAATGAATTGACGGGGGCCCGCACAAGCGGTGGAGCATGTGGTTTAATTCGATGCAACGCGAAGAACCTTACCTACTCTTGACATCCACGGAAttcggCAGAGATGCcttagtGCCTTCGGGAACCgTGAGACAGGTGCTGCATGGCTGTCGTCAGCTCGTGTTGTGAAATGTTGGGTTAAGTCCCGCAACGAGCGCAACCCTTATCCTTTGTTGCCAGCgAGTCATGTcGGGAACTCAAAGGAGACTGCCGGTGATAAACCGGAGGAAGGTGGGGATGACGTCAAGTCATCATGGCCCTTACGAGTAGGGCTACACAC…	1	1D11	Diploperennis		240	HM130689; Pantoea agglomerans KJPB2 [98%]
Pseudomonas<StrainDJM1D12>	JF753440	GACCGCCTGGGGAGTACGGCCGCAAGGTTAAAACTCAAATGAATTGACGGGGGCCCGCACAAGCGGTGGAGCATGTGGTTTAATTCGAAGCAACGCGAAGAACCTTACCtagtCTTGACATCCAATGAACTTTCCAGAGATGgATTGGTGCCTTCGGGAACATTGAGACAGGTGCTGCATGGCTGTCGTCAGCTCGTGTCGtGAgATGTTGGGTTAAGTCCCGgAACGAGCGCAACCCTTGTCCTTAGTTaCCgGCACGTGATGGTGGGAACTCTAAGGAGACTGCCGGTGACAAACCGGAGGAAGGTGGGGATGACGTCAAGTCATCATGGCCCTTACgAccTGGGCTACACACGTGCTACAATGGtCgaTACAAagggtTGCCAccCCGCGAGgtGg…	1	1D12	Diploperennis	Yes	69	EF529517; Pseudomonas putida CM5002 [99%]
Pseudomonas<StrainDJM1E1>	JF753441	GtAcCGTCCTCCCGAAGGTTAGACTAGCTACTTCTGGTGCAACCCACTCCCATGGTGTGACGGGCGGTGTGTACAAGGCCCGGGAACGTATTCACCGCGACATTCTGATTCGCGATTACTAGCGATTCCGACTTCACGCAGTCGAGTTGCAGACTGCGATCCGGACTACGATCGGTTTTATGGGATTAGCTCCACCTCGCGGCTTGGCAACCCTTTGTACCGACCATTGTAGCACGTGTGTAGCCCAGGCCGTAAGGGCCATGATGACTTGACGTCATCCCCACCTTCCTCCGGTTTGTCACCGGCAGTCTCCTTAGAGTGCCCACCATCACGTGCTGGTAACTAAGGACAAGGGTTGCGCTCGTTACGGGACTTAACCCAACATCTCACGACACGAGC…	1	1E 1	Diploperennis		340	FM202487; Pseudomonas tolaasii IExb [99%]
Pantoea<StrainDJM1E2>	JF753442	ctTGAGGAGTGGCTTCCGGAGCTAACGCGTTAAGTCGACCGCCTGGGGAGTACGGCCGCAAGGTTAAAACTCAAATGAATTGACGGGGGCCCGCACAAGCGGTGGAGCATGTGGTTTAATTCGATGCAACGCGAAGAACCTTACCTACTCTTGACATCCACGGAATTCGGCAGAGATGCCtTagTGCCTTCGGGAACCgTGAGACAGGTGCTGCATGGCTGTCGTCAGCTCGTGTTGTGAAATGTTGGGTTAAGTCCCGCAACGAGCGCAACCCTTATCCTTTGTTGCCAGCGAGTCATGTCGGGAACTCAAAGGAGACTGCCGGTGATAAACCGGAGGAAGGTGGGGATGACGTCAAGTCATCATGGCCCTTACGAGTAGGGCTACACACGTGCTACA…	1	1E 2	Diploperennis	Yes	240	FN263076; Pantoea agglomerans KJPB2 [99%]
Pseudomonas<StrainDJM1E4>	JF753443	AtGTCACTAGCCGTTGggacctTGAGAtCTTAGTGGCGCAGCTAACGCATTAAGTTGACCGCCTGGGGAGTACGGCCGCAAGGTTAAAACTCAAATGAATTGACGGGGGCCCGCACAAGCGGTGGAGCATGTGGTTTAATTCGAAGCAACGCGAAGAACCTTACCTGGCCTTGACATGCTGAGAACTTTCCAGAGATGGATAGGTGCCTTCGGGAGCTCAGACACAGGTGCTGCATGGCTGTCGTCAGCTCGTGTCGTGAGATGTTGGGTTAAGTCCCGTAACGAGCGCAACCCTTGTCCTTAGTTACCAGCACGTGATGGTGGGCACTCTAAGGAGACTGCCGGTGACAAACCGGAGGAAGGTGGGGATGACGTCAAGTCATCATGGCCCTTACGGCC…	1	1E 4	Diploperennis		69	GQ250598; Pseudomonas oryzihabitans [100%]
Pseudomonas<StrainDJM1E5>	JF753444	CtagcgTTggaGCCTTGAGCTTTTAGTGGCGCAGCTAACGCATTAAGTTGACCGCCTGGGGAGTACGGCCGCAAGGTTAAAACTCAAATGAATTGACGGGGGCCCGCACAAGCGGTGGAGCATGTGGTTTAATTCGAAGCAACGCGAAgAACCTTACCAGGCCTTGACATCCAATGAACTTTCCAGAGATGGATTGGTGCCTTCGGGAACATTGAGACAGGTGCTGCATGGCTGTCGTCAGCTCGTGTCGTGAGATGTTGGGTTAAGTCCCGTAACGaGCGCAACCCTTGTCCTTAGTTACCAGCACGTGATGGTGGGCACTCTAAGGaGACTGCCGGTGACAAACCGGAGGAAGGTGGGGATGACGTCAAGTCATCaTGGCCCTTACGGCCTGGGCTA…	1	1E 5	Diploperennis		69	EF529517; Pseudomonas putida CM5002 [98%]
Pseudomonas<StrainDJM1E6>	JF753445	GTcACtaGccgTTGgagcTTGAGCTTTTAGTGGCGCAGCTAACGCATTAAGTTGACCGCCTGGGGAGTACGGCCGCAAGGTTAAAACTCAAATGAATTGcCGGGGGCCCGCACAAGCGGTGGAGCATGTGGTTTAATTCGAAGCAACGCGAAGAACCTTACCAGGCCTTGACATCCAATGAACTTTCCAGAGATGGATTGGTGCCTTCGGGAACATTGAGACAGGTGCTGCATGGCTGTCGTCAGCTCGTGTCGTGAGATGTTGGGtTAAGTCCCGTAACGAGCGCAACCCTTGTCCTTAGTTACCAGCACGTGATGGTGGGCACTCTAaGGAGACTGCCGGTGACAAACCGGAGGAAGGtGGGGATGACGTCAAGTcatcatGGCCCTTACGGCCTGG…	1	1E 6	Diploperennis		69	EF529517; Pseudomonas putida CM5002 [99%]
Pantoea<StrainDJM1E7>	JF753446	CGCGAAAAACCTTACCTACTCTTGACATCCACGGAATTCGgCAgAgATGCCTTAgtGCCTTCGGGAACCgTGAgACAGGTGCTGCATGGCTGTCGTCAGCTCGTGTTGtGAaaTGtTGGGTTAAGTCCCGCAACGAGCGCAACCCTTATCCTTTGTTGCCAGCgaGTCaTGTCGGGAACTCAAAGGAgACTGCCGGtGATAAACCGGAAGAAGGTGGGGATGACGTCaAGTCATCATGGcCCTTACGAgtAGGGCTACACACGTGCTACAATGGCGCATACaAagAGAAGCGACCTCgcgAGAGCAAGCGGACCTCaCaAAGTGCGTCGTAGTCCGGATCGGAGtCTGCaaCTCGACTCCGTGAAgtCgGAATCGCTAgTaaTCGTGGATCAgAatgcC…	1	1E 7	Diploperennis		240	FN263076; Pantoea agglomerans KJPB2 [98%]
Pantoea<StrainDJM1E8>	JF753447	CTTGAGGAGTGGCTTCCGGAGCTAACGCGTTAAGTCGACCGCCTGGGGAGTACGGCCGCAAGTTTAAAACTCAAATGAATTGACGGGGGCCCGCACAAGCGTGGAGCATGTGGTTTAATTCGATGCAACGGAAGAACCTTACCTACTCTTGACATCCACGGAATTCGGCAGAGATGCCTTAGTGCCTTCGGGAACCGTGAGACAGGTGCTGCATGCTGTCGTCAGCTCGTGTTGTGAAATGTTGGGTTAAGTCCCGCAACGAGCGCAACCCTTATCCTTTGTTGCCAGCGAGTCATGTCGGGAACTCAAAGGAGACTGCCGGTGATAAACCGGAGGAAGGTGGGGATGACGTCAAGTCATCATGGCCCTTACGAGTAGGGCTACACACGTGCTACAATG…	1	1E 8	Diploperennis	Yes	240	FN263076; Pantoea agglomerans KJPB2 [98%]
Enterobacter<StrainDJM1E9>	JF753448	CcTCCCGAggttAAGCTACCTACTTCTTTTGCAACCCACTCCCATGGtGTGACGGGCGGTGTGTACAAGGCCCGGGAACGTATTCACCGTAGCATTCTGATCTACGATTACTAGCGATTCCGACTTCATGGAGTCGAGTTGCAGACTCCAATCCGGACTACGACGCACTTTATGAGGTCCGCTTGCTCTCGCGAGGTCGCTTCTCTTTGTATGCGCCATTGTAGCACGTGTGTAGCCCTACTCGTAAGGGCCATGATGACTTGACGTCATCCCCACCTTCCTCCAGTTTATCACTGGCAGTCTCCTTTGAGTTCCCGGCCGGACCGCTGGCAACAAAGGATAAGGGTTGCGCTCGTTGCGGGACTTAACCCAACATTTCACAACACGAGCTGACGACAG…	1	1E 9	Diploperennis	Yes	258	DQ267702; Enterobacter asburiae MY2 [99%]
Enterobacter<StrainDJM1E10>	JF753449	GTgtgcCCTTGAGGCGtGctTCtGGAGCTaAcGCGtTAAGTCGACCGcCTGGGGAGtACGGcCGCaAGGTTAAAACTCAAATGAATTGACGGGGGCCCGCACAAGCGGtGGAGCATGTGGtTTAATTCGATGCAACGcGAAgAACCTTACCTACTCTTGACATCCAGAGAACTTTCcaGAGATGGATTGGTGCCTTCGGGAACTCTGAGACAGGTGCTGCATGGCTGTCGTCAGCTCGTGTTGTGAAATGTTGGGTTAAGTCCCGCAACGAGCGCAACCCTTATCCTTTGTTGCCaGCGGTCCGGcCGGgAACTCAAAGGAGACTGCCAGTGATAAACTGGAGGAAGG5GGGGATGACGTCAAGTCATCATGGCCCTTACGAGTAGGGCTACACACGTG…	1	1E 10	Diploperennis	Yes	258	GQ496664; Enterobacter asburiae NFSt10 [99%]
Methylobacterium<StrainDJM1E11>	JF753450	tGccagcTGtttGGGGtGcTTGCACCGCAGTAGCGCAGCTAACGCTTTGAGCATTCCgCCTGGGGAGTACGGTCGCAAGATTAAAACTCAAAGGAATTGACGGGGGCCCGCACAAGCGGTGGAGCATGTGGTTTAATTCGAAGCAACGCGCAGAACCTTACCATCCTTTGACATGGCGTGTTACCCAGAGAGATCTGGGGTCCCCTTCGGGGGCGCGCACACAGGTGCTGCATGGCTGTCGTCAGCTCGTGTCGTGAGATGTTGGGTTAAGTCCCGCAACGAGCGCAACCCACGTCCTTAGTTGCCATCATTCAGTTGGGCACTCTAGGGAGACTGCCGGTGATAAGCCGCGAGGAAGGTGTGGATGACGTCAAGTCCTCATGGCCCTTACGGGATGGG…	1	1E 11	Diploperennis		339	GU294334; Methylobacterium radiotolerans [99%]
Pantoea<StrainDJM1E12>	JF753451	CCTCCCGAAGGtTAAGCTACCTACTTCTTTTGCaACCCACTCCCATGGTGTGACGGGCGGTGTGTACaAGGCCCGGGAACGTATTCACCGTAGCATTCTGATCTACGATTACTAGCGATTCCGACTTCATGGAGTCGAGTTGCAGACTCCAATCCGGACTACGACGCACTTTATGAGGTCCGCTTGCTCTCGCGAGGTCGCTTCTCTTTGTATGCGCCATTGTAGCACGTGTGTAGCCCTGGCCGTAAGGGCCATGATGACTTGACGTCATCCCCACCTTCCTCCGGTTTATCACCGGCAGTCTCCTTTGAGTTCCCGGCCGAGCCGCTGGCAACAAAGGATAAGGGTTGCGCTCGTTGCGGGACTTAACCCAACATTTCACAACACGAGCTGACGACA…	1	1E 12	Gaspe Flint		226	FJ611869; Pantoea dispersa NCPPB 2285[99%]
Pseudomonas<StrainDJM1F1>	JF753452	ACtaGCCGTTGGagcttGAGCTTTTAGTGGCGCAGCTAACGCATTAAGTTGACCGCCTGGGGAGTACGGCCGCAAGGTTAAAACTCAAATGAATTGACGGGGGCCCGCACAAGCGGTGGAGCATGTGGTTTAATTCGAAGCAACGCGAAGAACCTTACCAGGCCTTGACATCCAATGAACTTTCCAGAGATGGATTGGTGCCTTCGGGAACATTGAGACAGGTGCTGCATGGCTGTCGTCAGCTCGTGTCGTGAGATGTTGGGTTAAGTCCCGTAACGAGCGCAACCCTTGTCCTTAGTTACCAGCACGTGATGGTGGGCACTCTAAGGAGACTGCCGGTGACAAACCGGAGGAAGGTGGGGATGACGTCAAGTCATCATGGCCCTTACGGCCTGGGCT…	1	1F1	Gaspe Flint		69	EF529517; Pseudomonas putida CM5002 [99%]
Cellulomonas<StrainDJM1F2>	JF753453	ACTAGGTGTGGGGCTCATTCCCACGAGTTCCGTGCCGCAGCAAACGCATTAAGTGCCCCGCCTGGGGAGTACGGCCGCAAGGCTAAAACTCAAAGAAATTGACGGGGGCCCGCACAAGCGGCGGAGCATGCGGATTAATTCGATGCAACGCGAAGAACCTTACCAAGGCTTGACATACACCGGAAACTTCCAGAGATGGTTGCCCCGCAAGGTCGGTGTACAGGTGGTGCATGGTTGTCGTCAGCTCGTGTCGTGAGATGTTGGGTTAAGTCCCGCAACGAGCGCAACCCTCGTCCTATGTTGCCAGCGGGTTATGCCGGGGACTCATAGGAGACTGCCGGGGTCAACTCGGAGGAAGGTGGGGATGACGTCAAATCATCATGCCCCTTATGTCTTGGG…	1	1F2	Gaspe Flint		516	AB491158; Cellulomonas denverensis[98%]
Arthrobacter<StrainDJM1F3>	JF753454	tccacgttttccgcgccgtagctaacgcattaagtgccccgcctggggagtacggccgcaaggctaaaactcaaaggaat tgacgggggcccgcacaagcggcggagcatgcggattaattcgatgcaacgcgaagaaccttaccaaggcttgacatggg ccggatcgccgcagaaatgtggtttcccctttggggccggttcacaggtggtgcatggttgtcgtcagctcgtgtcgtga gatgttgggttaagtcccgcaacgagcgcaaccctcgttctatgttgccagcgcgtgatggcggggactcataggagact gccggggtcaactcggaggaaggtggggacgacgtcaaatcatcatgccccttatgtcttgggcttcacgcatgc…	1	1F3	Gaspe Flint		519	FJ654449; Arthrobacter ramosus [100%]
Cellulomonas<StrainDJM1F4>	JF753455	CTAAGGTGTGGGGGTCATCCCGAGTTCCGTGCCGCAGCAAACGCATTAAGTGCCCCGCCTGGGGAGTACGGCCGCAAGGCTAAAACTCAAAGAAATTGACGGGGGCCCGCACAAGCGGCGGAGCATGCGGATTAATTCGATGCAACGCGAAGAACCTTACCAAGGCTTGACATACACCGGAAACTTCCAGAGATGGTTGCCCCGCAAGGTCGGTGTACAGGTGGTGCATGGTTGTCGTCAGCTCGTGTCGTGAGATGTTGGGTTAAGTCCCGCAACGAGCGCAACCCTCGTCCTATGTTGCCAGCGGGTTATGCCGGGGACTCATAGGAGACTGCCGGGGTCAACTCGGAGGAAGGTGGGGATGACGTCAAATCATCATGCCCCTTATGTCTTGGGCTT…	1	1F4	Gaspe Flint		516	AB491158; Cellulomonas denverensis[97%]
Pantoea<StrainDJM1F6>	JF753456	GAGACAGGTGCTGCATGGCTGTCGTCAGCTCGTGTTGTGAAATGTTGGGTTAAGTCCCGCAACGAGCGCAACCCTTATCCTTTGTTGCCAGCGATTCGGTCGGGAACTCAAAGGAGACTGCCGGTGATAAACCGGAGGAAGGTGGGGATGACGTCAAGTCATCATGGCCCTTACGAGTAGGGCTACACACGTGCTACAATGGCGCATACAAAGAGAAGCGACCTCGCGAGAGCAAGCGGACCTCATAAAGTGCGTCGTAGTCCGGATCGGAGTCTGCAACTCGACTCCGTGAAGTCGGAATCGCTAGTAATCGTGGATCAGAATGCCACGGTGAATACGTTCCCGGGCCTTGTACACACCGCCCGTCACACCATGGGAGTGGGTTGCAAAAGAAGTAGG…	1	1F6	Jala	Yes	226	CP001875; Pantoea ananatis LMG 20103 [99%]
Pantoea<StrainDJM1F7>	JF753457	AcgAtGtCGacTTGgAGggtTCCTTGAGGAGTGGCTTCCGGAGCTAACGCGTTAAGTCGACCGCCTGGGGAGTACGGCCGCAAGGTTAAAACTCAAATGAATTGACGGGGGCCCGCACAAGCGGTGGAGCATGTGGTTTAATTCGATGCAACGCGAAGAACCTTACCTACTCTTGACATCCAcAGAAcTTagcAGAGATGCtTTGgTGCCTTCGGGAACTctGAGACAGGTGCTGCATGGCTGTCGTCAGCTCGTGTTGTGAAATGTTGGGTTAAGTCCCGCAACGAGCGCAACCCTTATCCTTTGTTGCCAGCGATTCGGTCGGGAACTCAAAGGAGACTGCCGGTGATAAACCGGAGGAAGGTGGGGATGACGTCAAGTCATCATGGCCCTTACGAG…	1	1F7	Jala	Yes	226	CP001875; Pantoea ananatis LMG 20103 [99%]
Arthrobacter<StrainDJM1F8>	JF753458	AaTTCCACGTTTTCCGCGCCGTAGCTAACGCATTAAGTGCCCCGccTGGGGAGTACGGCCGCAAGGcTaaaACTCAAAGGAATTGACGGGGGCCCGCACAAGCGgcGgAgcaTGcGGATTAATTCGATGCAACGcgaaGAACCTTACCAAGGCTTGacATGggCCGgATCGCCGCAGAAATGTGGTTTCCCCTTTGGGGCCGGTTCACAGGTGGTGCATGgTTGTCGtCAGCTCGtGTCGTGAGATGTTGggTTAAGTCCCGCAACGAGCGCAACCCTCGTTCTATGTTGCCAGCGCGTGATGgcGGGgAcTCATAGgAGACTGCcGgggTCAACTCGGAGGAaGGTGGGGACGACGTCAAATCATCATGCCCCTTATGTCTtGgGCTTCACGCATGCT…	1	1F8	Nicaraguensis		519	FJ654449; Arthrobacter sp. XY9 [99%]
Enterobacter<StrainDJM1F9>	JF753459	GcCGCAAGGtTAAAACTCAaATGAATTGACGGGGGCCCGCACAAGCGGTGGAgcATGTGgTTTAATTCgATGCaaCGCGAAgAACCTTACCTACTCTTGACaTCCAgAGAACTTTCCagAGATGgATTGGtGCCTTCGGGAACTCTGAgACAGGTGCTGcgTGgCTGTCGtCAGCTCGTGTTGTGAAATGTTGGgTTAAGTCCCGCAACGAGCGCacCCCTTATCCTTTGTTGCCAGCGgTCCGgCCGGgAACTCtAAGGAgACTGCCAGtGATAAACTGAAGGAAGGTGGggATGACGTCAAGTCATCaTGGCCCTTACgAgtAgGGCTACaCACGtGCTAcaaTGgCGCATACAAAGAgAAGCGACCTCgCGAGAGCAAGCGgACCTCATAAaGTGC…	1	1F9	Nicaraguensis	Yes	259	HQ407265; Enterobacter asburiae [98%]
Enterobacter<StrainDJM1F10>	JF753460	CTTGAGGCGTGGCTTCCGGAGCTAACGCGTTAAGTCGACCGCCTGGGGAGTACGGCCGCAAGGTTAAAACTCAAATGAATTGACGGGGGCCCGCACAAGCGGTGGAGCATGTGGTTTAATTCGATGCAACGCGAAGAACCTTACCTACTCTTGACATCCAGAGAACTTTCCAGAGATGGATTGGTGCCTTCGGGAACTCTGAGACAGGTGCTGCATGGCTGTCGTCAGCTCGTGTTGTGAAATGTTGGGTTAAGTCCCGCAACGAGCGCAACCCTTATCCTTTGTTGCCAGCGGTCCGGCCGGGAACTCAAAGGAGACTGCCAGTGATAAACTGGAGGAAGGTGGGGATGACGTCAAGTCATCATGGCCCTTACGAGTAGGGCTACACACGTGCTACAA…	1	1F10	Nicaraguensis	Yes	259	EU221358; Enterobacter cloaceae [100%]
Enterobacter<StrainDJM1F11>	JF753461	CCTTGAGCGTGGTTCCGGAGCTAACGCGTTAAGTCGACCGCCTGGGGAGTACGGCCGCAAGGTTAAAACTCAAATGAATTGACGGGGGCCCGCACAAGCGTGGAGCATGTGGTTTAATTCGATGCAACGCGAAGAACCTTACCTGGTCTTGACATCCACGGAATTTGGCAGAGATGCCTTAGTGCCTTCGGGAACCGTGAGACAGGTGCTGCATGGCTGTCGTCAGCTCGTGTTGTGAAATGTTGGGTTAAGTCCCGCAACGAGCGCAACCCTTATCCTTTGTTGCCAGCGGTCCGGCCGGGAACTCAAAGGAGACTGCCAGTGATAAACTGGAGGAAGGTGGGGATGACGTCAAGTCATCATGGCCCTTACGACCAGGGCTACACACGTGCTACAATG…	1	1F11	Nicaraguensis		240	AJ506159; Enterobacter hormaechei [97%]
Pantoea<StrainDJM1F12>	JF753462	cttGgAGGttGtGCCcTTGAGGCGTGGCTTCCGGAGCTAACGCGTTAAGTCGACCGCCTGGGGAGTACGGCCGCAAGGTTAAAACTCAAATGAATTGACGGGGGCCCGCACAAGCGGTGGAGCATGTGGTTTAATTCGATGCAACGCGAAGAACCTTACCTGGCCTTGACATCCAGAGAACTTAGCAGAGATGCTTTGGTGCCTTCGGGAACTCTGAGACAGGTGCTGCATGGCTGTCGTCAGCTCGTGTTGTGAAATGTTGGGTTAAGTCCCGCAACGAGCGCAACCCTTATCCTTTGTTGCCAGCGGcTCGGCCGGGAACTCAAAGGAGACTGCCGGTGATAAACCGGAGGAAGGTGGGGATGACGTCAAGTCATCATGGCCCTTACGGCCAGGGCT…	1	1F12	Nicaraguensis	Yes	226	FJ756350; Pantoea dispersa NCPPB 2285[99%]
Enterobacter<StrainDJM1G1>		ttccggagctaacgccgtgtaaggtcgaccgcctggggagtacggccgcaggttaatactcaaacgaattgacgggggcccgcacaagcggtggagcatgtggtttaattcgatgcgacgcgaagaatcttactctcttgacatccafafaacttgccagagatgccttggtgccttcgggagcgtgagaccggtgcat	1	1G1	Nicaraguensis		731	EF025326; Enterobacter cloacae SREPS1[99%]
Enterobacter<StrainDJM1G2>	JF753463	CGGCCGGGAACTCAAAGGAGACTGCCAGTGATAAACTGGAGGAAGGTGGGGATGACGTCAAGTCATCATGGCCCTTACGAGTAGGGCTACACACGTGCTACAATGGCGCATACAAAGAGAAGCGAACTCGCGAGAGCAAGCGGACCTCATAAAGTGCGTCGTAGTCCGGATCGGAGTCTGCAACTCGACTCCGTGAAGTCGGAATCGCTAGTAATCGTGGATCAGAATGCCACGGTGAATACGTTCCCGGGCCTTGTACACACCGCCCGTCACACCATGGGAGTGGGTTGCAAAAGAAGTAGGTAGCTTAACCTTCGGGAGGGCGCTTACCACTTTGTGATTCATGACTGGGGTGAAGTC	1	1G2	Nicaraguensis		225	EF428236; Enterobacter cloacae TU [97%]
Stenotrophomonas<StrainDJM1G3>	JF753464	AtgcgacTGGatgttGGgtgcATTTGGCACGCAGtaTCGAAGCTAACGCGTTAAGTTCGCCGCCTGGGGAGTACGGTCGCAAGACTGAAACTCAAAGGAATTGACGGGGGCCCGCACAAGCGGTGGAGTATGTGGTTTAATTCGATGCAACGCGAAGAACCTTACCTGGCCTTGACATGTCGAGAACTTTCCAGAGATGGATTGGTGCCTTCGGGAACTCGAACACAGGTGCTGCATGGCTGTCGTCAGCTCGTGTCGTGAGATGTTGGGTTAAGTCCCGCAACGAGCGCAACCCTTGTCCTTAGTTGCCAGCACGTAATGGTGGGAACTCTAAGGAGACCGCCGGTGACAAACCGGAGGAAGGTGGGGATGACGTCAAGTCATCATGGCCCTTACGGC…	1	1G3	Nicaraguensis		341	HQ185400; Stenotrophomonas maltophilia[98%]
Stenotrophomonas<StrainDJM1G4>	JF753465	ttGGCacgcagtatcgaagctaacgcgttaagttcgccgcctggggAGTACGGTCGCAAGACTGAAACTCAaAGGAATTGAcGGGGGCCCGCaCAAGCGGTGGAGTATGTGGTTTAATTCGATGCAACGCGAAgAACCTTACCTGGCCTTGACATGTCGAGAACTTTCCAGAGATGGATtGgTGCCTTCGGGAACTCGAACACAGGTGCTGCATGGCTGTCGTCAGCTCGTGTCGTGAGATGTTGGgtTAAGTCCCGCAACGAGCGCAACCCTTGTCCTTAgtTGcCAGCACGTAATGGTGGGAACTCTAagGAGACCGCCGGTGACAAACCGGAgGAAGGTGGGGATGACgtCaaGTCATCATGGCCCTTACGGCCAGGGCTACACACGTACTACAAT…	1	1G4	Nicaraguensis		341	HM142077; Stenotrophomonas maltophilia [100%]
Klebsiella<StrainDJM1G5>	JF753466	AtGtCgaTTTGGAGGTTGtGCccTTGAGGCGTGGCTTCCGGAGCTAACGCGTTAAATCGACCGCCTGGGGAGTACGGCCGCAAGGTTAAAACTCAAATGAATTGACGGGGGCCCGCACAAGCGGTGGAGCATGTGGTTTAATTCGATGCAACGCGAAGAACCTTACCTGGTCTTGACATCCACAgAACTTTCCAGAGATGGATTGGTGCCTTCGGGAACTGTGAGACAGGTGCTGCATGGCTGTCGTCAGCTCGTGTTGTGAAATGTTGGGTTAAGTCCCGCAACGAGCGCAACCCTTATCCTTTGTTGCCAGCGGTTAGGCCGGGAACTCAAAGGAGACTGCCAGTGATAAACTGGAGGAAGGTGGGGATGACGTCAAGTCATCATGGCCCTTACGAC…	1	1G5	Nicaraguensis	Yes	730	GQ259887; Klebsiella pneumoniae 342 [100%]
Citrobacter<StrainDJM1G6>	JF753467	GTGCcCtTGAgGcgtGgcTTCCGGAGCTAACGCgTTAAgTCGACCGCCTGGGGAGTACGGCCGCAAGGtTAAAACTCAAATGAATTGACGGGGGCCCGCACAAGCGGTGGAGCATGTGGTTTAATTCGATGCAACGCGAAGAACCTTACCTACTCTTGACATCCAGAGAACTTTCCAGAGATGGATTGGTGCCTTCGGGAACTCTGAGACAGGTGCTGCATGGCTGTCGTCAGCTCGTGTTGTGAAATGTTGGGTTAAGTCCCGCAACGAGCGCAACCCTTATCCTTTGTTGCCAGCGGTCCGGCCGGGAACTCAAAGGAGACTGCCAgtGATAAACTGGAGGAAGGTGGGGATGACGTCAAGTCATCATGGCCCTTACGAGTAGGGCTACACACGTGC…	1	1G6	Nicaraguensis	Yes	259	DQ133536; Citrobacter freundii GM1 [100%]
Paenibacillus<StrainDJM1G7>	JF753468	TCgAtaccCTTGGTGCCGAAGTTAACACaGTAagCACTCCGCCTGGGGAGTACGGTCGCAAGACTGAAACTCAAAGGAATTGACGGGGACCCGCACAAGCAGTGGAGTATGTGGTTTAATTCGAAGCAACGCGAAGAACCTTACCAGGTCTTGACATCCAACTAACGAAGCAGAGATGCATCAGGTGCCCTTCGGGGAAAGTTGAGACAGGTGGTGCATGGTTGTCGTCAGCTCGTGTCGTGAGATGTTGGGTTAAGTCCCGCAACGAGCGCaACCCTTGACTTTAGTTGCCAGCAGGTGgAGCTGGGCACTCTAgAGTGACTGCCGGTGACAAACCGGAGGAAGGTGGGGATGACGTCAAATCATCATGCCCCTTATGACCTGGGCTACaCACGTACT…	1	1G7	Nicaraguensis		522	AM745263; Paenibacillus caespitis[99%]
Paenibacillus<StrainDJM1G8>	JF753469	GGGCAAGCGTTgTccggAATTATTGGGCGTAAAGCGCGCGCAGGCGGCTaTTTAAGTcTGGTGTTTAAACCtTGGGCTCAACCTGGGGTCGCACTGGAAACTGGGTGGCTTGAGTACAGAAGAGGAAAGTGGAATTCCACGTGTAGCGGTGAAATGCGTAGAGATGTGGAGGAACACCAGTGGCGAAGGCGACTTTCTGGGCTGTAACTGACGCTGAGGCGCGAAAGCGTGGGGAGCAAACAGGATTAGATACCCTGGTAGTCCACGCCGTAAACGATGAGTGCTAGGTGTTAGGGGTTTCGATACCCTTGGTGCCGAAGTTAACACAGTAAGCACTCCGCCTGGGGAGTACGGTCGCAAGACTGAAACTCAAAGGAATTGACGGGGACCCGCACAAGC…	1	1G8	Nicaraguensis		522	AB428571; Paenibacillus graminis [99%]
Paenibacillus<StrainDJM1G9>	JF753470	gaATGcTagGTGtTAGGGgtttcgATACCCTTGGtGcCGAAGTTAACACATTAAGCATTCCGCCTGGGGAGTACGGTCGCAAGACTGAAACTCAAAGGAATTGACGGGGACCCGCACAAGCAGTGGAGTATGTGGTTTAATTCGAAGCAACGCGAAGAACCTTACCAGGTCTTGACATCCCCCTGACCGGTCTAGAGATAGGCCTTTCCTTCGGGACAGGGGAGACAGGTGGTGCATGGTTGTCGTCAGCTCGTGTCGTGAGATGTTGGGTTAAGTCCCGCAACGAGCGCAACCCTTGACTTTAGTTGCCAGCAGGTAAGGCTGGGCACTCTAGAGTGACTGCCGGTGACAAACCGGAGGAAGGTGGGGATGACGTCAAATCATCATGCCCCTTATGAC…	1	1G9	Nicaraguensis		518	AM906087; Paenibacillus sp. P117 [99%]
Paenibacillus<StrainDJM1G10>	JF753471	TAGGGGttgCGATACCCTTGGtGCCGAAGTTaAcaCATTAAGCATTCCGCCTGGGGAGTACGGgCGCAAGACTGAaACTCAAAGGAATTGACGGGGACCCGCACAAGCAGTGGAGTATGTGGTTTAATTCGAAGCAACGcgaAGAACCTTACCAGGTCTTGACATCCCCCTGACCGGtCTAGAGATAGGCCTTTCCTTCGGGACAGGGgAGACAGGTGGTGCATGGtTGTCGTCAGCTCGTGTCGTGAGATGTTGGGTTAAGTCCCGCAACGAGCGCAACCCTTGACTTTAGTTGCCAGCAGGTAAGGCTGGgcACTCTAGAGTGACTGCCGGTGACAAACCGGAGGAAGGTGGGGATGACGTCAAATCATCATGCCCCTTATGACCTGGGCTAC	1	1G10	Nicaraguensis		518	EF173331; Paenibacillus sp. MK17 [100%]
Cellulomonas<StrainDJM1G11>	JF753472	tccacgagttccgtgccgcagcaaacgcattaagtgccccgcctggggagtacggccgcaaggctaaaactcaaagaaat tgacgggggcccgcacaagcggcggagcatgcggattaattcgatgcaacgcgaagaaccttaccaaggcttgacataca ccggaaacttccagagatggttgccccgcaaggtcggtgtacaggtggtgcatggttgtcgtcagctcgtgtcgtgagat gttgggttaagtcccgcaacgagcgcaaccctcgtcctatgttgccagcgggttatgccggggactcataggagactgcc ggggtcaactcggaggaaggtggggatgacgtcaaatcatcatgccccttatgtcttgggcttcacgcatgctac…	1	1G11	Nicaraguensis		516	AB491158; Cellulomonas denverensis[100%]
Microbacterium<StrainDJM1G12>	JF753473	TAGTTGtGGggacaTTCCACGGTTTCCGTGACGCAGCTAACGCATTAAGTTCCCCGCCTGGGGAGTACGGCCGCAAGGCTAAAACTCAAAGGAATTGACGGGGACCCGCACAAGCGGCGGAGcaTGCGGATTAATTCGATGCAACGCGAAGAACCTTACCAAGGCTTGACATATACGAGAACGCTGCAGAAATGTAGAACTCTTTGGACACTCGTATACAGGTGGtGCATGGTTGTCGTCAGCTCGTGTCGTGAGATGTTGGGTTAAGTCCCGCAACGAGCGCAACCCTCGTTCTATGTTGCCAGCACGTAATGgTGGgAACTCATGGgATACTGCCGGGGTCAACTCGgAGGAAGGTGGGGATGACGTCAAATCATCATGCCCCTTATGTCTTGgGCT…	1	1G12	Nicaraguensis		714	EU741117; Microbacterium sp. 13635I [98%]
Paenibacillus<StrainDJM1H1>	JF753474	TCGATACCCTTGGTGCCGAAGTTAACACAGTAAGCACTCCGCCTGGGGAGTACGGTCGCAAGACTGAAACTCAAAGGAATTGACGGGGACCCGCACAAGCAGTGGAGTATGTGGTTTAATTCGAAGCAACGCGAAGAACCTTACCAGGTCTTGACATCCAACTAACGAAGCAGAGATGCATCAGGTGCCCTTCGGGGAAAGTTGAGACAGGTGGTGCATGGTTGTCGTCAGCTCGTGTCGTGAGATGTTGGGTTAAGTCCCGCAACGAGCGCAACCCTTGACTTTAGTTGCCAGCAGGTgaaGCTGGGCACTCTAGAGTGACTGCCGGTGACAAACCGGAGGAAGGTGGGGATGACGTCAAATCATCATGCCCCTTATGACCTGGGCTACACACGTACT…	1	1H1	Nicaraguensis		522	AM745263; Paenibacillus caespitis[98%]
Paenibacillus<StrainDJM1H2>	JF753475	TCGATACCCTTGGTGCCGAAGTTAACACAGTAAGCACTCCGCCTGGGGAGTACGGTCGCAAGACTGAAACTCAAAGGAATTGACGGGGACCCGCACAAGCAGTGGAGTATGTGGTTTAATTCGAAGCAACGCGAAGAACCTTACCAGGTCTTGACATCCAACTAACGAAGCAGAGATGCATCAGGTGCCCTTCGGGGAAAGTTGAGACAGGTGGTGCATGGTTGTCGTCAGCTCGTGTCGTGAGATGTTGGGTTAAGTCCCGCAACGAGCGCAACCCTTGACTTTAGTTGCCAGCAGGTGaAGCTGGGCACTCTAGAGTGACTGCCGGTGACAAACCGGAGGAAGGTGGGGATGACGTCAAATCATCATGCCCCTTATGACCTGGGCTACACACGTACT…	1	1H2	Nicaraguensis		522	AM745263; Paenibacillus caespitis[99%]
Enterobacter<StrainDJM1H3>	JF753476	CTTGAgGCGTGGCTTCCGGAGCTAACGCGTTAAGTCGACCGCCTGGGGAGTACGGCCGCAAGGTTAAAACTCAAATGAATTGACGGGGGCCCGCACAAGCGGTGGAGCATGTGGTTTAATTCGATGCAACGCGAAGAACCTTACCTGGTCTTGACATCCACGGAATTTGGCAGAGATGCCTTAGTGCCTTCGGGAACCGTGAGACAGGTGCTGCATGGCTGTCGTCAGCTCGTGTTGTGAAATGTTGGGTTAAGTCCCGCAACGAGCGCAACCCTTATCCTTTGTTGCCAGCGGTCCGGCCGGGAACTCAAAGGAGACTGCCAGTGATAAACTGGAGGAAGGTGGGGATGACGTCAAGTCATCATGGCCCTTACgACCAgGGCTACACACGTGCTACAA…	1	1H3	Nicaraguensis		240	AJ506159; Enterobacter asburiae J2S4 [99%]
Rhizobium<StrainDJM1H4>	JF753477	TATACTGTTCGGTGGCGCAGCTAACGCATTAAACATTCCGCCTGGGGAGTACGGTCGCAAGATTAAAACTCAAAGGAATTGACGGGGGCCCGCACAAGCGGTGGAGCATGTGGTTTAATTCGAAGCAACGCGCAGAACCTTACCAGCTCTTGACATTCGGGGTATGGGCATTGGAGACGATGTCCTTCAGTTAGGCTGGCCCCAGAACAGGTGCTGCATGGCTGTCGTCAGCTCGTGTCGTGAGATGTTGGGTTAAGTCCCGCAACGAGCGCAACCCTCGCCCTTAGTTGCCAGCATTTAGTTGGGCACTCTAAGGGGACTGCCGGTGATAAGCCGAGAGGAAGGTGGGGATGACGTCAAGTCCTCATGGCCCTTACGGGCTGGGCTACACACGTGCTA…	1	1H4	Nicaraguensis		343	GQ483459; Rhizobium sp. HGR13[100%]
Pantoea<StrainDJM1H7>	JF753478	CTTGAGGCGTGGCTTCCGGAGCTAACGCGTTAAGTCGACCGCCTGGGGAGTACGGCCGCAAGGTTAAAACTCAAATGAATTGACGGGGGCCCGCACAAGCGGTGGAGCATGTGGTTTAATTCGATGCAACGCGAAGAACCTTACCTACTCTTGACATCCACGGAATTCGGCAGAGATGCCTTAGTGCCTTCGGGAACCGTGAGACAGGTGCTGCATGGCTGTCGTCAGCTCGTGTTGTGAAATGTTGGGTTAAGTCCCGCAACGAGCGCAACCCTTATCCTTTGTTGCCAGCGATACGGTCGGGAACTCAAAGGAGACTGCCGGTGATAAACCGGAGGAAGGTGGGGATGACGTCAAGTCATCATGGCCCTTACGAGTAGGGCTACACACGTGCTACAA…	1	1H7	Mexicana	Yes	240	HM130689; Pantoea agglomerans KJPB2 [99%]
Pantoea<StrainDJM1H8>	JF753479	CTTGAGGCGTGGCTTCCGGAGCTAACGCGTTAAGTCGACCGCCTGGGGAGTACGGCCGCAAGGTTAAAACTCAAATGAATTGACGGGGGCCCGCACAAGCGGTGGAGCATGTGGTTTAATTCGATGCAACGCGAAGAACCTTACCTACTCTTGACATCCACGGAATTCGGCAGAGATGCCTTAGTGCCTTCGGGAACCGTGAGACAGGTGCTGCATGGCTGTCGTCAGCTCGTGTTGTGAAATGTTGGGTTAAGTCCCGCAACGAGCGCAACCCTTATCCTTTGTTGCCAGCGATACGGTCGGGAACTCAAAGGAGACTGCCGGTGATAAACCGGAGGAAGGTGGGGATGACGTCAAGTCATCATGGCCCTTACGAGTAGGGCTACACACGTGCTACAA…	1	1H8	Mexicana		240	HM130689; Pantoea agglomerans KJPB2 [99%]
Pantoea<StrainDJM1H9>	JF753480	ctTGAGGAGTGGCTTCCGGAGCTAACGCGTTAAGTCGACCGCCTGGGGAGTACGGCCGCAAGGTTAAAACTCAAATGAATTGACGGGGGCCCGCACAAGCGGTGGAGCATGTGGTTTAATTCGATGCAACGCGAAGAACCTTACCTACTCTTGACATCCAcgGAATTCGGCAGAGATGCCTTAGTGCCTTCGGGAACcgTGAGACAGGTGCTGCATGGCTGTCGTCAGCTCGTGTTGTGAAATGTTGGGTTAAGTCCCGCAACGAGCGCAACCCTTATCCTTTGTTGCCAGCgAGTCATGTCGGGAACTCAAAGGAGACTGCCGGTGATAAACCGGAGGAAGGTGGGGATGACGTCAAGTCATCATGGCCCTTACGAGTAGGGCTACACACGTGCTACA…	1	1H9	Mexicana	Yes	240	HM130689; Pantoea agglomerans Sc-1 [99%]
Pantoea<StrainDJM1H10>	JF753481	CTTGAGGCGTGGCTTCCGGAGCTAACGCGTTAAGTCGACCGCCTGGGGAGTACGGCCGCAAGGTTAAAACTCAAATGAATTGACGGGGGCCCGCACAAGCGGTGGAGCATGTGGTTTAATTCGATGCAACGCGAAGAACCTTACCTACTCTTGACATCCACGGAATTCGGCAGAGATGCCTTAGTGCCTTCGGGAACCGTGAGACAGGTGCTGCATGGCTGTCGTCAGCTCGTGTTGTGAAATGTTGGGTTAAGTCCCGCAACGAGCGCAACCCTTATCCTTTGTTGCCAGCGACACGGTCGGGAACTCAAAGGAGACTGCCGGTGATAAACCGGAGGAAGGTGGGGATGACGTCAAGTCATCATGGCCCTTACGAGTAGGGCTACACACGTGCTACAA…	1	1H10	Mexicana		240	HM130689; Pantoea agglomerans KJPB2 [99%]
Pseudomonas<StrainDJM1H11>	JF753482	AtgacgcTAGCCGTTGGAgCCTTGAGCTTTTAGTGGCGCAGCTAACGCATTAAGTTGACCGcctGatgAGTACGGCCGCAAGGTTAAAACTCAAATGAATTGACGGGGGCCCGCACAAGCGGTGGAGCATGTGGTTTAATTCGAAGCAACGCGAAGAACCTTACCAGGCCTTGACATCCAATGAACTTTCCAGAGATGGATTGGTGCCTTCGGGAGCATTGAGACAGGTGCTGCATGGCTGTCGTCAGCTCGTGTCGTGAGATGTTGGGTTAAGTCCCGTAACGAGCGCAACCCTTGTCCTTAGTTACCAGCACGTGATGGTGGGCACTCTAAGGAGACTGCCGGTGACAAACCGGAGGAAGGTGGGGATGACGTCAAGTCATCATGGCCCTTACGGCC…	1	1H11	Mexicana		69	EF529517; Pseudomonas putida CM5002 [99%]
Pseudomonas<StrainDJM1H12>	JF753483	TCCTCCCGAAGGtTAGACTAGCTACTTCTGGaGCAacccactCCCATGGTGTGACGGGCGGTGTGTACAAGGCCCGGGAACGTATTCACCGCGACaTTCTGATTCaCGATTACTAGCGATTCCGACTTCACGCAGTCGAGTTGCAGACTGCGATCCGGACTACGATCGGTTTTATGGGATTAGCTCCACCTCGCGGCTTGGCAACCCTTTGTACCGACCATTGTAGCACGTGTGTAGCCCTGGCCGTAAGGGCCATGATGACTTGACGTCATCCCCACCTTCCTCCGGTTTGTCACCGGCAGTCTCCTTAgAGTGCCCACCATAACGTGCTGGTAACTAAgGACAAGGGTTGCGCTCGTTACGGGACTTAACCCAACATCTCACGACAcgAgcTGACGA…	1	1H12	Mexicana		68	AM989924; Pseudomonas sp. TE9 [98%]
Pantoea<StrainDJM2A1>	JF753484	CTTGAGGcGTGGcTTCCGGAGCTAACGCGTTAAGTCGACCGCCTGGGGAGTACGGCCGCAAGGTTAAAACTCAAATGAATTGACGGGGGCCCGCACAAGCGGTGGAGCATGTGGTTTAATTCGATGCAACGCGAAGAACCTTACCTACTCTTGACATCCACGGAATTCGGCAGAGATGCCTTAGTGCCTTCGGGAACCGTGAGACAGGTGCTGCATGGCTGTCGTCAGCTCGTGTTGTGAAATGTTGGGTTAAGTCCCGCAACGAGCGCAACCCTTATCCTTTGTTGCCAGCGATACGGTCGGGAACTCAAAGGAGACTGCCGGTGATAAACCGGAGGAAGGTGGGGATGACGTCAAGTCATCATGGCCCTTACGAGTAGGGCTACACACGTGCTACAA…	1	2A1	Mexicana		240	HM130689; Pantoea agglomerans 1.2244 [99%]
Pseudomonas<StrainDJM2A2>	JF753485	CTAGCCCGTTGGAAGCCTTGAGCTTTTAGTGGCGCAGCTAACGCATTAAGTTGACCGCCTGGGGAGTACGGCCGCAAGGTTAAAACTCAAATGAATTGACGGGGGCCCGCACAAGCGGTGGAGCATGTGGTTTAATTCGAAGCAACGCGAAGAACCTTACCAGGCCTTGACATCCAATGAACTTTCCAGAGATGGATTGGTGCCTTCGGGAACATTGAGACAGGTGCTGCATGGCTGTCGTCAGCTCGTGTCGTGAGATGTTGGGTTAAGTCCCGTAACGAGCGCAACCCTTGTCCTTAGTTACCAGCACGTAATGGTGGGCACTCTAAGGAGACTGCCGGTGACAAACCGGAGGAAGGTGGGGATGACGTCAAGTCATCATGGCCCTTACGGCCTGGG…	1	2A2	Mexicana		340	AM157452; Pseudomonas synxantha [99%]
Pseudomonas<StrainDJM2A3>	JF753486	CTTGAGCTTTTAGTGGCGCAGCTAACGCATTAAGTTGACCGCCTGGGGAGTACGGCCGCAAGGTTAAAACTCAAATGAATTGACGGGGGCCCGCACAAGCGGTGGAGCATGTGGTTTAATTCGAAGCAACGCGAAGAACCTTACCAGGCCTTGACATCCAATGAACTTTCCAGAGATGGATTGGTGCCTTCGGGAACATTGAGACAGGTGCTGCATGGCTGTCGTCAGCTCGTGTCGTGAGATGTTGGGTTAAGTCCCGTAACGAGCGCAACCCTTGTCCTTAGTTACCAGCACGTAATGGTGGGCACTCTAAGGAGACTGCCGGTGACAAACCGGAGGAAGGTGGGGATGACGTCAAGTCATCATGGCCCTTACGGCCTGGGCTACACACGTGCTACA…	1	2A3	Mexicana		340	GU198127; Pseudomonas fluorescens [99%]
Pseudomonas<StrainDJM2A4>	JF753487	CTAGCCGTTGGAGCCTTGAGCTTTTAGTGGCGCAGCTAACGCATTAAGTTGACCGCCTGGGGAGTACGGCCGCAAGGTTAAAACTCAAATGAATTGACGGGGGCCCGCACAAGCGGTGGAGCATGTGGTTTAATTCGAAGCAACGCGAAGAACCTTACCAGGCCTTGACATCCAATGAACTTTCCAGAGATGGATTGGTGCCTTCGGGAGCATTGAGACAGGTGCTGCATGGCTGTCGTCAGCTCGTGTCGTGAGATGTTGGGTTAAGTCCCGTAACGAGCGCAACCCTTGTCCTTAGTTACCAGCACGTGATGGTGGGCACTCTAAGGAGACTGCCGGTGACAAACCGGAGGAAGGTGGGGATGACGTCAAGTCATCATGGCCCTTACGGCCTGGGCT…	1	2A4	Mexicana		69	EF529517; Pseudomonas putida CM5002 [99%]
Pseudomonas<StrainDJM2A5>	JF753488	gatgtcactagCCGTTGgagccTTGAGCTTTTAGTGGCGCAGCTAACGCATTAAGTTGACCGCCTGGGGAGTACGGCCGCAAGGTTAAAACTCAAATGAATTGACGGGGGCCCGCACAAGCGGTGGAGCATGTGGTTTAATTCGAAGCAACGCGAAGAACCTTACCAGGCCTTGACATCCAATGAACTTTCTAGAGATAGATTGGTGCCTTCGGGAACATTGAGACAGGTGCTGCATGGCTGTCGTCAGCTCGTGTCGtGAGATGTTGGGTTAAGTCCCGTAACGAGCGCAACCCTTGTCCTTAGTTACCAGCACGTTATGGTGGGCACTCTAAGGAGACTGCCGGTGAcAAACCGGAGGAAGGtGGGGATGACGTCAAGtCaTCaTGGCCCTTACGGC…	1	2A5	Mexicana		69	HQ876462; Pseudomonas fluorescens PGPR1 [98%]
Pantoea<StrainDJM2A6>	JF753489	CTTGAGGAGTGGCTTCCGGAGCTAACGCGTTAAGTCGACCGCCTGGGGAGTACGGCCGCAAGGTTAAAACTCAAATGAATTGACGGGGGCCCGCACAAGCGGTGGAGCATGTGGTTTAATTCGATGCAACGCGAAGAACCTTACCTACTCTTGACATCCAGCGAATTCGGCAGAGATGCCTTAGTGCCTTCGGGAACGCTGAGACAGGTGCTGCATGGCTGTCGTCAGCTCGTGTTGTGAAATGTTGGGTTAAGTCCCGCAACGAGCGCAACCCTTATCCTTTGTTGCCAGCACGTAATGGTGGGAACTCAAAGGAGACTGCCGGTGATAAACCGGAGGAAGGTGGGGATGACGTCAAGTCATCATGGCCCTTACGAGTAGGGCTACACACGTGCTACA…	1	2A6	Mexicana		240	CP002206; Pantoea vagans C9-1 [100%]
Stenotrophomonas<StrainDJM2A8>	JF753490	ACTGGATGTGGGTGCATTTGGCACGCAGTATCGAAGCTAACGCGTTAAGTTCGCCGCCTGGGGAGTACGGTCGCAAGACTGAAACTCAAAGGAATTGACGGGGGCCCGCACAAGCGGTGGAGTATGTGGTTTAATTCGATGCAACGCGAAGAACCTTACCTGGCCTTGACATGTCGAGAACTTTCCAGAGATGGATTGGTGCCTTCGGGAACTCGAACACAGGTGCTGCATGGCTGTCGTCAGCTCGTGTCGTGAGATGTTGGGTTAAGTCCCGCAACGAGCGCAACCCTTGTCCTTAGTTGCCAGCACGTAATGGTGGGAACTCTAAGGAGACCGCCGGTGACAAACCGGAGGAAGGTGGGGATGACGTCAAGTCATCATGGCCCTTACGGCCAGGGC…	1	2A8	Mexicana		341	AJ131909; Stenotrophomonas maltophilia [97%]
Pantoea<StrainDJM2A9>	JF753491	CTTGAGGCGTGGCTTCCGGAGCTAACGCGTTAAGTCGACCGCCTGGGGAGTACGGCCGCAAGGTTAAAACTCAAATGAATTGACGGGGGCCCGCACAAGCGGTGGAGCATGTGGTTTAATTCGATGCAACGCGAAGAACCTTACCTACTCTTGACATCCACGGAATTCGGCAGAGATGCCTTAGTGCCTTCGGGAACCGTGAGACAGGTGCTGCATGGCTGTCGTCAGCTCGTGTTGTGAAATGTTGGGTTAAGTCCCGCAACGAGCGCAACCCTTATCCTTTGTTGCCAGCGATACGGTCGGGAACTCAAAGGAGACTGCCGGTGATAAACCGGAGGAAGGTGGGGATGACGTCAAGTCATCATGGCCCTTACGAGTAGGGCTACACACGTGCTACAA…	1	2A9	Mexicana		240	HM130689; Pantoea agglomerans 1.2244 [98%]
Burkholderia<StrainDJM2A10>	JF753492	TTCATTGACTTGGTAACGTAGCTAACGCGTGAAGTTGACCGCCTGGGGAGTACGGTCGCAAGATTAAAACTCAAAGGAATTGACGGGGACCCGCACAAGCGGTGGATGATGTGGATTAATTCGATGCAACGCGAAAAACCTTACCTACCCTTGACATGTATGGAATCCTGCTGAGAGGTGGGAGTGCCCGAAAGGGAGCCATAACACAGGTGCTGCATGGCTGTCGTCAGCTCGTGTCGTGAGATGTTGGGTTAAGTCCCGCAACGAGCGCAACCCTTGTCCCTAGTTGCTACGCAAGAGCACTCTAGGGAGACTGCCGGTGACAAACCGGAGGAAGGTGGGGATGACGTCAAGTCCTCATGGCCCTTATGGGTAGGGCTTCACACGTCATACAATGGT…	1	2A10	Mixteco		230	AY497470; Burkholderia phytofirmans PSjN [100%]
Burkholderia<StrainDJM2A12>	JF753493	TTCATTGACTTGGTAACGTAGCTAACGCGTGAAGTTGACCGCCTGGGGAGTACGGTCGCAAGATTAAAACTCAAAGGAATTGACGGGGACCCGCACAAGCGGTGGATGATGTGGATTAATTCGATGCAACGCGAAAAACCTTACCTACCCTTGACATGTATGGAATCCTGCTGAGAGGTGGGAGTGCCCGAAAGGGAGCCATAACACAGGTGCTGCATGGCTGTCGTCAGCTCGTGTCGTGAGATGTTGGGTTAAGTCCCGCAACGAGCGCAACCCTTGTCCCTAGTTGCTACGCAAGAGCACTCTAGGGAGACTGCCGGTGACAAACCGGAGGAAGGTGGGGATGACGTCAAGTCCTCATGGCCCTTATGGGTAGGGCTTCACACGTCATACAATGGT…	1	2A12	Mixteco		230	AY497470; Burkholderia phytofirmans PsJN [100%]
Streptomyces<StrainDJM2B2>	JF753494	AGgTGTGGgcacATTCCACGTTGTCCGTGCCGCAGCTAACGCATTAAGTGCCCCGccTGGGGAGTACGGCCGCAAGGcTaAAACTCAAAGGAATTGACGGGGGCCCGCACAAGCGGCGGAGCATGTGGcTTAATTCGACGCAACGcgAAGAACCTTACCAAGGCTTGACATACACCGGAAACGTCTGGAGACAGGCgCCCCCTTGTGgtCGGtGTACAGGTGGtGCATGgcTGTCGTCAGCTCGtGTCGtGAGATGTTGGgTTAAGTCCCGCAACGAGCGCAACCCTTGTCCCGTGTTGCCAGCAGGCCcTTGTGGtGCTGGGgACTCACGGgAGACCGCCGGGGtCAACTCGgAGgAAGGaGGGGACGACGTCAAGTCATCATGCCCcttATGTCTtG…	1	2B2	Nal-Tel		523	AY029697; Streptomyces sp. KN-0260 [100%]
Methylobacterium<StrainDJM2B3>	JF753495	tgTTGCACCTCAGTAGCGCAGCTAACGCTTTGAGCATTCCGCCTGGGGAGTACGGTCGCAAGATTAAAACTCAAAGGAATTGACGGGGGCCCGCACAAGCGGTGGAGCATGTGGTTTAATTCGAAGCAACGCGCAGAACCTTACCATCCTTTGACATGGCGTGTTATGGGGAGAGATTCCCAGTCCTCTTCGGAGGCGCGCACACAGGTGCTGCATGGCTGTCGTCAGCTCGTGTCGTGAGATGTTGGGTTAAGTCCCGCAACGAGCGCAACCCACGTCCTTAGTTGCCATCATTCAGTTGGGCACTCTAGGGAGACTGCCGGTGATAAGCCGCGAGGAAGGTGTGGATGACGTCAAGTCCTCATGGCCCTTACGGGATGGGCTACACACGTGCTACAA…	1	2B3	Nal-Tel		68	FJ025133; Methylobacterium brachiatum [99%]
Paenibacillus<StrainDJM2B5>	JF753496	TCGATACCCTTGGTGCCGAAGTTAACACATTAAGCACTCCGCCTGGGGAGTACGGTCGCAAGACTGAAACTCAAAGGAATTGACGGGGACCCGCACAAGCAGTGGAGTATGTGGTTTAATTCGAAGCAACGCGAAGAACCTTACCAGGTCTTGACATCCAACTAACGAGGCAGAGATGCGTTAGGTGCCCTTCGGGGAAAGTTGAGACAGGTGGTGCATGGTTGTCGTCAGCTCGTGTCGTGAGATGTTGGGTTAAGTCCCGCAACGAGCGCAACCCTTATATTTAGTTGCCAGCACTTCGGGTGGGCACTCTAGATAGACTGCCGGTGACAAACCGGAGGAAGGTGGGGATGACGTCAAATCATCATGCCCCTTATGACCTGGGCTACACACGTACTA…	1	2B5	Nal-Tel		521	HM233959; Paenibacillus sp. IHB B 2257[99%]
Citrobacter<StrainDJM2B6>		gagacggccgggaggtacgagaggtcgggaacgtattcccgtggcattctgatccacgattactaccggattccgacttccggagtccagttgcatactccgatccagactacgactcacttttgaggcccgcttgcatcacgggaggtctcttctctttgtatgcgccgttgagtcgtgcgtatccctactcggaagggcggtgatgacttgacggcatccccaccttcctccgg	1	2B6	Nal-Tel	Yes	226	FN433049; Citrobacter braakii [99%]
Pantoea<StrainDJM2B7>	JF753497	TACGGAGGGTGCAAGCGTTAaTcGGAATTACTGGGcGTAAAGCGCACGCAGGCGGTCTgTtAAGTCAGATGTGAAATCCCCGGGCTTAACcTGGGAACTGCATTTGAAACTGGCAGGCTTGAGTcTcGTAGAGGGGGGTAGAATTCCAGGTGTAGCGGTGAAATGCGTAGAGATCTGGAGGAATACCGGTGGCGAAGGCGGCCCCCTGGACGAAGACTGACGCTCAGGTGCGAAAGCGTGGGGAGCAAACAGGATTAGATACCcTGGTAGTCCACGCCGTAAACGATGTCGACTTGGAGGTTGTTCCCTTGAGGAGTGGCTTCCGGAGCTAACGCGTTAAGTCGACCGCCTGGGGAGTACGGCCGCAAGGTTAAAACTCAAATGAATTGACGGGGGCCC…	1	2B7	Parviglumis		226	FJ788420; Pantoea agglomerans 1.2244 [99%]
Luteibacter<StrainDJM2B8>	JF753498	CTCGGAGatCAGTGTCGAAGCTAACGCGTTAAGTTCGCCGCCTGGGGAGTACGGTCGCAAGACTGAAACTCAAAGGAATTGACGGGGGCCCGCACAAGCggtGGAGTATGTGGTTTAATTCGATGCAACGcgaAGAACCTTACCTGGCCTTGACATGTCCGGAATCCTGCAGAGATGCGGGAGTGCCTTCGGGAATCGGAACACAGGTGCTGCATGGCTGTCGTCAGCTCGTGTCGTGAGATGTTGGGTTAAGTCCCGCAACGAGCGCAACCCTTGTCCTTAGTTGCCAGCGAGTAAAGTCGGGAACTCTAAGGAGACTGCCGGTGACAAACCGGAGGAAGGTGGGGATGACGTCAAGTCATCATGGCCCTTACGGCCAGGGCTACACACGTACTACAA…	1	2B8	Parviglumis		341	DQ986460; Luteibacter sp. MDA0897 [99%]
Stenotrophomonas<StrainDJM2B9>	JF753499	actggatgttgggtgcatttggcacgcagtatcgaagctaacgcgttaagttcgccgcctggggagtacggtcgcaagac tgaaactcaaaggaattgacgggggcccgcacaagcggtggagtatgtggtttaattcgatgcaacgcgaagaaccttac ctggccttgacatgtcgagaactttccagagatggattggtgccttcgggaactcgaacacaggtgctgcatggctgtcg tcagctcgtgtcgtgagatgttgggttaagtcccgcaacgagcgcaacccttgtccttagttgccagcacgtaatggtgg gaactctaaggagaccgccggtgacaaaccggaggaaggtggggatgacgtcaagtcatcatggcccttacggcc…	1	2B9	Parviglumis		341	FJ193196; Stenotrophomonas maltophilia[98%]
Pantoea<StrainDJM2B10>	JF753500	CAGGCGTTcTGtTAAGTCAGATGtgAATCCCCGGGCTTAaCcTGGGAACTGCATTTGAAACTGgCAGGCTTGAGTCTtGTAGAGGGGGgTAGAATTCCAGGTGTAGCGGTGAAATGCGTAGAGATcTGGAGGAATACCGGTGGCGAAGGCGGCCCCCTGGACGAAGACTGACGCTCAGGTGCGAAAaGCGTGGGGAGCAAACAGGATTAGATACCCTGGTAGTCCACGCCGTAAACGATGTCGACTTGGAGGTTGTGCCCTTGAGGCGTGGCTTCCGGAGCTAACGCGTTAAGTCGACCGCCTGGGGAGTACGGCCGCAAGGTTAAAACTCAAATGAATTGACGGGGGCCCGCACAAGCGGTGGAGCATGTGGTTTAATTCGATGCAACGCGAAGAACC…	1	2B10	Parviglumis		226	HM161869; Pantoea dispersa NCPPB 2285[99%]
Klebsiella<StrainDJM2B11>	JF753501	CTTGAGGcGTGGCTTCCGGAGCTAACGCGTTAAATCGACCGCCTGGGGAGTACGGCCGCAAGGTTAAAACTCAAATGAATTGACGGGGGCCCGCACAAGCGGTGGAGCATGTGGTTTAATTCGATGCAACGCGAAGAACCTTACCTGGTCTTGACATCCACAGAACTTAGCAGAGATGCTTTGGTGCCTTCGGGAACTGTGAGACAGGTGCTGCATGGCTGTCGTCAGCTCGTGTTGTGAAATGTTGGGTTAAGTCCCGCAACGAGCGCAACCCTTATCCTTTGTTGCCAGCGGTTAGGCCGGGAACTCAAAGGAGACTGCCAGTGATAAACTGGAGGAAGGTGGGGATGACGTCAAGTCATCATGGCCCTTACGACCAGGGCTACACACGTGCTACAA…	1	2B11	Parviglumis		226	GU339275; Klebsiella sp. EH47 [100%]
Stenotrophomonas<StrainDJM2B12>	JF753502	TTGGCACgcagtATcGAAGCTAACGCGTTAAGTTCGCCGCCTGGGGAGTACGGTCGCAAGACTGAAACTCAAAGGAATTGACGGGGGCCCGCACAAGCGGTGGAGTATGTGGTTTAATTCGATGCAACGCGAAGAACCTTACCTGGCCTTGACATGTCGAGAACTTTCCAGAGATGGATTGGTGCCTTCGGGAACTCgAACACAGGTGCTGCATGGCTGTCGTCAGCTCGTGTCGTGAGATGTTGGGTTAAGTCCCGCAACGAGCGCAACCCTTGTCCTTAGTTGCCAGCACgTAaTGGTGGGAACTCTAAGGAGACCGCCGGTGACAAACCGGAGGAAGGTGGGGATGACGTCAAgtCaTCATGGCCCTTACGGCCAGGGCTACACACGTACTACAAT…	1	2B12	Parviglumis		341	GU385870; Stenotrophomonas maltophilia [99%]
Stenotrophomonas<StrainDJM2C2>	JF753503	acgatgcggactGGatgtTGggtgcaTTTGgCACGCAgaatCGAAGCTAACGCGTTAAGTTCGCCGCCTGGGGAGTACGGTCGCAAGACTGAAACTCAAAGGAATTGACGGGGGCCCGCACAAGCggtGGAGTATGTGGTTTAATTCGATGCAACGcgaagAACCTTACCTGGCCTTGACATGTCGAGAACTTTCCAGAGATGGATTGGTGCCTTCGGGAACTCGAACACAGGTGCTGCATGGCTGTCGTCAGCTCGTGTCGTGAGATGTTGGGTTAAGTCCCGCAACGAGCGCAACCCTTGTCCTTAGTTGCCAGCACGTAATGGTGGGAACTCTAAGGAGACCGCCGGTGACAAACCGGAGGAAGGtGGGGATGACGTCAAGTCATCATGGCCCTTA…	1	2C2	Parviglumis		341	JF271856; Stenotrophomonas maltophilia [98%]
Stenotrophomonas<StrainDJM2C3>	JF753504	acgatgcgaacTgtgatgtTGggtgcaTTTGgcACGcAgaatcgAAGCTAACGcGTTAAGTTCGCCGCCTGGGGAGTACGGTCGCAAGacTgaaACTCAAAGGAATTGACGGGGGCCCGCACAAgcggtGGAGTATGTGGTTTAATTCGATGCaACGcgaagaACCTTACCTGGCCTTGAcATGTCGAGAACTTTCCAGAGATGgATTGgTGCCTTCGGgAACTCGAACACAGGTGCTGCATGgcTGTCGTCAGCTCGTGTCgtGAGATGTTGggTTAAGTCCCGCAACGAGCGCAACCcTTGTCCTTAGTTGCCAGCACGTAATGgtGGgAACTCTAAGGAGACCGCCGGTGACAAACCGGAGgAaGGtGGGGATGACGTCAAGTCATCATGgCCCTT…	1	2C3	Parviglumis		341	FM213389; Stenotrophomonas maltophilia [99%]
Stenotrophomonas<StrainDJM2C4>	JF753505	ActtggatgttgGgtgcatTTGGCACGCAgTATCGAAGCTAACGCGTTAAGTTCGCCGCCTGGGGAGTACGGTCGCAAGACTGAAACTCAAAGGAATTGACGGGGGCCCGCACAAGCGGTGGAGTATGTGGTTTAATTCGATGCAACGCGAAgAACCTTACCTGGCCTTGACATGTCGAGAACTTTCCAgAgATGGATTGGTGCCTTCGGGAACTCGAACACAGGTGCTGCATGGCTGTCGTCAGCTCGTGTCGtGAGATGTTGGGTTAAGTCCCGCAACGAGCGCAACCCTTGTCCTTAGTTGCCAGCACGTAATGGTGGGAACTCTAAGGAGACCGCCGGTGACAAACCGGAGGAAGGTGGGGATGACGTCAAGTCATCATGGCCCTTACGGCCAGG…	1	2C4	Parviglumis		341	AJ131909; Stenotrophomonas maltophilia [99%]
Stenotrophomonas<StrainDJM2C5>	JF753506	ACTGGATGTTGGGTGCATTTGGCACGCAGTATCGAAGCTAACGCGTTAAGTTCGCCGCCTGGGGAGTACGGTCGCAAGACTGAAACTCAAAGGAATTGACGGGGGCCCGCACAAGCGGTGGAGTATGTGGTTTAATTCGATGCAACGCGAAGAACCTTACCTGGCCTTGACATGTCGAGAACTTTCCAGAGATGGATTGGTGCCTTCGGGAACTCGAACACAGGTGCTGCATGGCTGTCGTCAGCTCGTGTCGTGAGATGTTGGGTTAAGTCCCGCAACGAGCGCAACCCTTGTCCTTAGTTGCCAGCACGTAATGGTGGGAACTCTAAGGAGACCGCCGGTGACAAACCGGAGGAAGGTGGGGATGACGTCAAGTCATCATGGCCCTTACGGCCAGGG…	1	2C5	Parviglumis		341	HM142077; Stenotrophomonas maltophilia [99%]
Stenotrophomonas<StrainDJM2C6>		CcTtGagGGAGtGgcttccGgAGCTAACGCGTTAagtCgACCGcCtGgggAgtacggcCGCaaggatagAacTCcaATGAATTGaCgGGGGCCCgcacaAgCGGgGGAAcaTGtGgtttaatTCtAtGcaaCGCGAAaAAcCTTAcCTAgTCTTGAcaTCCacGgAAtTTTtCagAaATGgcTTAGtGcCTTCcggAACCgCGAgAcaGGtGgtGgcTGGcTGGCgtCcgctCgtGgTGtGAAATGt	1	2C6	Parviglumis		341	GU385870; Stenotrophomonas maltophilia [100%]
Pantoea<StrainDJM2C7>	JF753507	TACGGAGGGTGCAAGCGTTAaTcGGAATTACTGGGcGTAAAGCGCACGCAGGCGGTCTgTtAAGTCAGATGTGAAATCCCCGGGCTTAACcTGGGAACTGCATTTGAAACTGGCAGGCTTGAGTcTcGTAGAGGGGGGTAGAATTCCAGGTGTAGCGGTGAAATGCGTAGAGATCTGGAGGAATACCGGTGGCGAAGGCGGCCCCCTGGACGAAGACTGACGCTCAGGTGCGAAAGCGTGGGGAGCAAACAGGATTAGATACCcTGGTAGTCCACGCCGTAAACGATGTCGACTTGGAGGTTGTTCCCTTGAGGAGTGGCTTCCGGAGCTAACGCGTTAAGTCGACCGCCTGGGGAGTACGGCCGCAAGGTTAAAACTCAAATGAATTGACGGGGGCCC…	1	2C7	Parviglumis		226	AY924374; Pantoea agglomerans 1.2244 [98%]
Stenotrophomonas<StrainDJM2C8>	JF753508	TTGGCACGCAGAATCGAAGCTAACGCGTTAAGTTCGCCGCCTGGGGAGTACGGTCGCAAGACTGAAACTCAAAGGAATTGACGGGGGCCCGCACAAGCGGTGGAGTATGTGGTTTAATTCGATGCAACGCGAAGAACCTTACCTGGCCTTGACATGTCGAGAACTTTCCAGAGATGGATTGGTGCCTTCGGGAACTCGAACACAGGTGCTGCATGGCTGTCGTCAGCTCGTGTCGTGAGATGTTGGGTTAAGTCCCGCAACGAGCGCAACCCTTGTCCTTAGTTGCCAGCACGTAATGGTGGGAACTCTAAGGAGACCGCCGGTGACAAACCGGAGGAAGGTGGGGATGACGTCAAGTCATCATGGCCCTTACGGCCAGGGCTACACACGTACTACAAT…	1	2C8	Parviglumis		341	GU385870; Stenotrophomonas maltophilia [99%]
Enterobacter<StrainDJM2C10>	JF753509	caACTTGgaggtTGtGgCCTTGAGGCGTGGCTTCCGGAGCTAACGCGTTAAGTCGACCGCCTGGGGAGTACGGCCGCAaGGtTAAAACTCaAATGAATTGACGGGGGCCCGCaCAAGCGGTGGAaCATGTGGTTTAATTCgATGCaACGCGAAaAACCTTACCTACTCTTGACaTCCacagAAcTTatCAgAAATGcTTTGGTGCCTTCgGGAACTCTGAgACAGGtGCTGCaTGGcTGTCGTCcgCTCgtGtTGtGAAATGTTGGGTTAAGTCCCGCAACgAGCGCAACCCTTATCCTTTGTTGCCagCGGtcAGGcCGGGAACTCtcAGGAGACTGCCAGTGATAAACTGGAGGAAgGTGGGGATGACATCaAGTCATCaTGGgCCTTACaAGTAgG…	1	2C10	Parviglumis	Yes	226	HQ179578; Enterobacter asburiae MY2 [99%]
Stenotrophomonas<StrainDJM2C11>	JF753510	acTGGatGtTGGGTGcaATTTGGCACGCAGTATCGAAGCTAACGCGTTAAGTTCGCCGCCTGGGGAGTACGGTCGCAAGACTGAAACTCAAAGGAATTGACGGGGGCCCGCACAAGCGGTGGAGTATGTGGTTTAATTCGATGCAACGCGAAGAACCTTACCTGGCCTTGACATGTCGAGAACTTTCCAGAGATGGATTGGTGCCTTCGGGAACTCGAACACAGGTGCTGCATGGCTGTCGTCAGCTCGTGTCGTGAGATGTTGGGTTAAGTCCCGCAACGAGCGCAACCCTTGTCCTTAGTTGCCAGCACGTAATGGTGGGAACTCTAAGGAGACCGCCGGTGACAAACCGGAGGAAGGTGGGGATGACGTCAAGTCATCATGGCCCTTACGGCCAGG…	1	2C11	Parviglumis		341	GU385870; Stenotrophomonas maltophilia[98%]
Bacillus<StrainDJM2D1>	JF753511	TCCGCCCTTTAGTGCTGCAGTAACGCATTAAGCACTCCGCCTGGGGAGTACGGTCGCAAGATTGAAACTCAAAGGAATTGACGGGGGCCCGCACAAGCGTGGAGCATGTGGTTTAATTCGAAGCAACGGGAAGAACCTTACCAGGTCTTGACATCCTCTGACAACTCTAGAGATAGAGCGTTCCCCTTCGGGGGACAGAGTGACAGGTGGTGCATGGTTGTCGTCAGCTCGTGTCGTGAGATGTTGGGTTAAGTCCCGCAACGAGCGCAACCCTTGATCTTAGTTGCCAGCATTTAGTTGGGCACTCTAAGGTGACTGCCGGTGACAAACCGGAGGAAGGTGGGGATGACGTCAAATCATCATGCCCCTTATGACCTGGGCTACACACGTGCTACAATG…	1	2D1	Pioneer 3751		46	HQ162492; Bacillus megaterium NBAII-63 [98%]
Deinococcus<StrainDJM2D3>	JF753512	ctaccGCAGGatGCTGTGGTTGGCGAAGCTAACGCGATAAACGTACCGCCTGGGAAGTACGGCCGCAAGGTTGAAACTCAAAGGAATTGACGGGGGCCCGCACAAGCGGTGGAGCATGTGGTTTAATTCGAAGCAACGCGAAGAACCTTACCAGGTCTTGACATGCTAGGAACTCTTGAGAGATCAGGAGGTGCCCTTCGGGGAACCTAGACACAGGTGCTGCATGGCTGTCGTCAGCTCGTGTCGTGAGATGTTGGGTTAAGTCCCGCAACGAGCGCAACCCTTACCTTTAGTTGCCAGCATTGAGTTGGGCacTctaGAGGGACTGCCTATGAAAGTAGGAGGAAGGCGGGGATGACGTCTAGTCAGCATGGTCCTTACGACCTGGGCTACACACGT…	1	2D3	Pioneer 3751		230	NR_026399; Deinococcus grandis DSM [99%]
Azospirillum<StrainDJM2D4>	JF753513	ctaGacGTCgagGgTGcATGcactTCGGTGTCGcCGCTAACGCATTAAGCATTCCGcCTGGGGAGTACGGCCGCAAGgTTAAAACTCAAAGGAATTGACGGGGGCCCGCACaagcgtGGAGCATGTGGTTTAATTCGAAGCAACgggaAgAACCTTACCAACCCTTGACATGTCCAcTatgaGTGAGAGAGATCACACTCTTCGGTTCGGCCGGGTGGAAcACAGGTGCTGCATGGcTGTCGTCAGCTCGTGTCGTGAGATGTTGGGTTAAGTCCCGCAACGAGCGCAACCCCTACCGTCAGTTGCCATCATTCAGTTGGGCACTCTGGTGGAACCGCCGGTGACAAGCCGGaGgAaGGCGGGGATGACGTCAAGTCCTCATGGCCCTTATGGGTTGGG…	1	2D4	Pioneer 3751		517	FR667902; Azospirillum zea Gr24 [100%]
Rhodococcus<StrainDJM2D5>	JF753514	CAAGGGGTTAGGCCACCGGCTTCGGGTGTTACCGACTTTCATGACGTG ACGGGCGGTGTGTACAAGGCCCGGGAACGTATTCACCGCAGCGTTGCTGATCTGCGATTACTAGCGACTCCGACTTCACG GGGTCGAGTTGCAGACCCCGATCCGAACTGAGACCAGCTTTAAGGGATTCGCTCCACCTCACGGTCTCGCAGCCCTCTGT ACTGGCCATTGTAGCATGTGTGAAGCCCTGGACATAAGGGGCATGATGACTTGACGTCGTCCCCACCTTCCTCCGAGTTG ACCCCGGCAGTCTCTTACGAGTCCCCACCATTACGTGCTGGCAACATAAGACAAGGGTTGCGCTCGTTGCGGGACTTAAC CCAACATCTCACGACACGAGCTGACG…	1	2D5	Pioneer 3751		516	AB211229; Rhodococcus fascians NKCM8906 [99%]
Microbacterium<StrainDJM2D6>	JF753515	TGTGGGGTCCTTTCcaCGGATTCCGTGACGCAGCTAACGCATTAAGTTCCCCGCCTGGGGAGTACGGCCGCAAGGCTAAAACTCAAAGGAATTGACGGGGACCCGCACAAGCGGCGGAGCATGCGGATTAATTCGATGCAACGCGAAGAACCTTACCAAGGCTTGACATACACGAGAACACCCTAGAAATAGGGGACTCTTTGGACACTCGTGAACAGGTGGTGCATGGTTGTCGTCAGCTCGTGTCGTGAGATGTTGGGTTAAGTCCCGCAACGAGCGCAACCCTCGTTCTATGTTGCCAGCACGTAATGGTGGGAACTCATGGGATACTGCCGGGGTCAACTCGGAGGAAGGTGGGGATGACGTCAAATCATCATGCCCCTTATGTCTTGGGCTTCA…	1	2D6	Pioneer 3751		714	AB042070; Microbacterium sp. VKM Ac-1389 [99%]
Bacillus<StrainDJM2D7>	JF753516	gtagctagtgttagggggttccgccccttagtgctgcagtaacgcattaagcactccgcctggggagtacggtcgcaaga ctgaaactcaaaggaattgacgggggcccgcacaagcgttggagcatgtggtttaattcgaagcaacggaagaaccttac caggtcttgacatcctctgacaatcctagagataggacgtccccttcgggggcagagtgacaggtggtgcatggttgtcg tcagctcgtgtcgtgagatgttgggttaagtcccgcaacgagcgcaacccttgatcttagttgccagcattcagttgggc actctaaggtgactgccggtgacaaaccggaggaaggtggggatgacgtcaaatcatcatgccccttatgacctg…	1	2D7	Pioneer 3751		46	GU826165; Bacillus subtilis[100%]
Bacillus<StrainDJM2D8>	JF753517	TCCGCCCCTTAGTGCTGCAGTAACGCATTAAGCACTCCGCCTGGGGAGTACGGTCGCAAGATTGAAACTCAAAGGAATTGACGGGGGCCCGCACAAGCGGGGAGCATGTGGTTTAATTCGAAGCAACGGGAAGAACCTTACCAGGTCTTGACATCCTCTGACAATCCTAGAGATAGGACGTCCCCTTCGGGGGCAGAGTGACAGGTGGTGCATGGTTGTCGTCAGCTCGTGTCGTGAGATGTTGGGTTAAGTCCCGCAACGAGCGCAACCCTTGATCTTAGTTGCCAGCATTCAGTTGGGCACTCTAAGGTGACTGCCGGTGACAAACCGGAGGAAGGTGGGGGATGACGTCAAATCATCATGCCCCTTATGACCTGGGCTACACACGTGCTACAATGG…	1	2D8	Pioneer 3751		46	HQ236066; Bacillus subtilis TAT1-8 [98%]
Bacillus<StrainDJM2D9>	JF753518	cggtGaCAAaCcGgaGGAAGgtgggGATGAcGTCAAATCATCATgCCCcTTATGACcTGGGCTaCACACGTGcTACAATGGAtGGTACAAagagCAGCAAACCCGCGaGggcTAGCAAATCTCAtaAagcCATTcTCAGTTTGGATTGCAGGCTGCAACTCGCcTGCATGAAGCCGGAATCGcTAGTAATCGCGGATCAGCATGCCGCGGTGAATACGTTCCCGGGCCTTGTACACACCGCCCGTCACACCACGAGAGTTTGTAaCaCCcGAAGTCGGTGAGGTAaCCTTTTGGAccagccggc	1	2D9	Pioneer 3751		46	FJ973541; Bacillus asahai NBPP91 [97%]
Methylobacterium<StrainDJM2D10>	JF753519	GGATCcacTGGggTAAAGGGggCgTAGGCggcgtTTTAaGTcgGGGGTGAAAgCCTtTGGcTCAaCCacagAATgccTTCGATACtGGGACGCTtGAGTATGGTAGAGGTTGGgGgAACTGcGAGTGTAGAGGTGAAATTcGTAGATATtCGCAAGAaCACCGGTGGCGAAGGCGgCCAACTGGacCATTACTGACGcTGAGGCGCGAAAGCGtgGGGAGCAAACAGGATTAGATACCcTGGTAGTCCACGCCGTAAACGATGAATGCCAGCTGTTGGGGTGCTTGCACCTCAGTAGCGCAGCTAACGCTTTGAGCATTCCGCCTGGGGAGTACGGTCGCAAGATTAAAACTCAAAGGAATTGACGGGGGCCCGCACAAGCGGTGGAGCATGTGGTTTA…	1	2D10	Pioneer 3751		68	AB252207; Methylobacterium brachiatum [100%]
Bradyrhizobium<StrainDJM2D11>	JF753520	GGCTGCCTccTTGCGGTTAGCGCACCGTCTTCaGGTAAAACCAACTCCCATGGTGTGACGGGCGGTGTGTACAAGGCCCGGGAACGTATTCACCGTGGCGTGCTGATCCACGATTACTAGCGATTCCAACTTCATGGGCTCGAGTTGCAGAGCCCAATCCGAACTGAGACGGCTTTTTGAGATTTGCGAAGGGTCGCCCCTTAGCATCCCATTGTCACCGCCATTGTAGCACGTGTGTAGCCCAGCCCGTAAGGGCCATGAGGACTTGACGTCATCCCCACCTTCCTCGCGGCTTATCACCGGCAGTCTCCTTAGAGTGCTCAACTAAATGGTAGCAACTAAGGACGGGGGTTGCGCTCGTTGCGGGACTTAACCCAACATCTCACGACACGAGCTGAC…	1	2D11	Tuxpeno		341	FJ025099; Bradyrhizobium japonicum [100%]
Paenibacillus<StrainDJM1>	JF753521	AGANTGAAACTCAAAGGAATTGACGGGGACCCGCACAAGCAGTGGAGTATGTGGTTTAATTCGAAGCAACGCGAAGAACCTTACCAGGTCTTGACATCCAACTAACGAGGCAGAGATGCNTNAGGTGCCCTTCGGGGAAAGTTGAGACAGGTGGTGCATGGTTGTCGTCAGCTCGTGTCGTGAGATGTTGGGTTAAGTCCCGCAACGAGCGCAACCCTTATATTTAGTTGCCAGCACTTCGGGTGGGCACTCTAGATAGACTGCCGGTGACAAACCGGAGGAAGGTGGGGATGACGTCAAATCATCATGCCCCTTATGACCTGGGCTACACACGTACTACAATGGCCGGTACAACGGGNaGCGAAATCGCGAGATGGAGCCAATCCCAACAAAGCCGGT…	2	1	Bolita	NA	468	FN429976; Paenibacillus sp. IB-1067 [99%]
Paenibacillus<StrainDJM2>	JF753522	GACTGAAACTCAAAGGAATTGACGGGGAcCCGCACAAGCAGTGGAGTATGTGGTTTAATTCGAAGCAACGCGAAGAACCTTACCAGGTCTTGACATCCCTCTGACCGGTCTAGAGATANNNCTTTCCTTCGGGACAGAGGAGACAGGTGGTGCATGGTTGTCGTCAGCTCGTGTCGTGAGATGTTGGGTTAAGTCCCGCAACGAGCGCAACCCTTATGCTTAGTTGCCAGCAGGTCAAGCTGGGCACTCTAAGCAGACTGCCGGTGACAAACCGGAGGAAGGTGGGGATGACGTCAAATCATCATGCCCCTTATGACCTGGGCTACACACGTACTACAATGGCCGGTACAACGGGAAGCGAANTCGCGAGGTGGAGCCAATCCTAGAAAAGCCGGTCTC…	2	2	Bolita	NA	288	EF532687; Paenibacillus polymyxa [99%]
Brevibacillus<StrainDJM3>	JF753523	GCAATAAGCACTCCGCCTGGGGAGTACGCTCGCAAGAGTGAAACTCAAAGGAATTGACGGGGGCCCGCACAAGCGGTGGAGCATGTGGTTTAATTCGAAGCAACGCGAAGAACCTTACCAGGTCTTGACATCCCGCTGACCGCTCTGGAGACAGAGCTTCCCTTCGGGGCAGCGGTGACAGGTGGTGCATGGTTGTCGTCAGCTCGTGTCGTGAGATGTTGGGTTAAGTCCCGCAACGAGCGCAACCCTTATCTTTAGTTGCCAGCATTCAGTTGGGCACTCTAGAGAGACTGCCGTCGACAAGACGGAGGAAGGCGGGGATGACGTCAAATCATCATGCCCCTTATGACCTGGGCTACACACGTGCTACAATGGTTGGTACAACGGGNaGCTACCTCG…	2	3	Chapalote	NA	516	FJ937913; Brevibacillus agri [99%]
Pantoea<StrainDJM4>	JF753524	AAACTCAAATGAATTGACGGGGGCCCGCaCAAgcggNGGAGCATGTGGTTTAATTCGATGCAACGCGAAGAACCTTACCTGGCCTTGACATCCAGAGAACTTAGCAGAGATGCTTTGGTGCCTTCGGGAACTCTGAGACAGGTGCTGCATGGCTGTCGTCAGCTCGTGTTGTGAAATGTTGGGTTAAGTCCCGCAACGAGCGCAACCCTTATCCTTTGTTGCCAGCGGTTCGGCCGGGAACTCAAAGGAGACTGCCGGTGATAAACCGGAGGAAGGTGGGGATGACGTCAAGTCATCATGGCCCTTACGGCCAGGGCTACACACGTGCTACAATGGCGCATACAAAGAGAAGCGACCTCGCGAGAGCAAGCGGACCTCATAAAGTGCGTCGTAGTCCGG…	2	4	Chapalote	NA	226	EU931561; Pantoea agglomerans; ZFJ-6 [99%]
Enterobacter<StrainDJM5>	JF753525	AAACTCAAATGAATTGACGGGGGCCCGCACAAGCGGTGGAGCATGTGGTTTAATTCGATGCAACGCGAAGAACCTTACCTACTCTTGACATCCAGAGAACTTNNNAGAGATGCTTTGGTGCCTTCGGGAACTCTGAGACAGGTGCTGCATGGCTGTCGTCAGCTCGTGTTGTGAAATGTTGGGTTAAGTCCCGCAACGAGCGCAACCCTTATCCTTTGTTGCCAGCGGTTCGGCCGGGAACTCAAAGGAGACTGCCAGTGATAAACTGGAGGAAGGTGGGGATGACGTCAAGTCATCATGGCCCTTACGAGTAGGGCTACACACGTGCTACAATGGCGCATACAAAGAGAAGCGACCTCGCGAGAGCAAGCGGACCTCATAAAGTGCGTCGTAGTCCGG…	2	5	Chapalote	NA	226	GQ360072; Enterobacter sp. pp9c [99%]
Sediminibac<StrainDJM6>	JF753526	GCATTAAGTAATCCACCTGGGAAGTACGACCGCAAGGTTGAAACTCAAAGGAATTGGCGGGGGTCCGCACAAGCGGAGGAGCATGTGGTTTAATTCGATGATACGCGAGGAACCTTACCTGGGCTAGAATGCAGTCTGACCGTGGAGAAAAGCTCATTTCGTAGCTCTACGCAGATTGTAAGGTGCTGCATGGTTGTCGTCACCTCGCGCCGTGAGGTGTTGTGTAAGTCCCGGACGAGCGCAACCACGATCATTAGTTGCAAGAGGTGAAGCTGGNAACTCTAAGTGAAACTGCCGTCGCAGACACGAGGAGGN	2	6	Cristalino	NA	74	AM990456; Sediminibacterium sp. I-28 [92%]
Bacillus<StrainDJM7>	JF753527	GCATACGCACTCCGCCCGGGGAGGACGGTCGCAAGACTGAAACTCATAGGAATTGACGGGCGCCCGCACAAGCGGTGGAGCATGTGTTTTAATTCGAAGCAACGGTAGAACCTTACCAGGTCTTGACATCCTCTGTCGACCCTAGAGATAGCCCTTTCCCTTCGGGGACAGAGTGATCGGTGGTGTGTGGTTGGCGTCAGCTCGTGTCGGGAGATGTTGGGTTAAGTCCCGGACGAGCGCAATTCTTGATATTAGTTACCGGCATTCAGTTGGGCACTCTAAGGTGACTGCCGGAGACAACAGGAGGAGGTTGGCGAGGAGGCATAATCATCCTGCCCTTTT	2	7	Diploperenis	NA	46	EU849125; Bacillus pumilus; ustb-06 [89%]
Bacillus<StrainDJM8>	JF753528	agctACGcATTAAGCACTCCGCCTGGGGAGTACGGTCGCAAGANTNAAACTCAAAGGAATTGACGGGGGCCCGCACAAGcggGGAGCATGTGGTTTAATTCGAAGCAACGcgaAGAACCTTACCAGGTCTTGACATCCTCTGACAACCCTAGAGATAGGGCTTTCCCTTCGGGGACAGAGTGACAGGTGGTGCATGGTTGTCGTCAGCTCGTGTCGTGAGATGTTGGGTTAAGTCCCGCAACGAGCGCAACCCTTGATCTTAGTTGCCAGCATTTAGTTGGGCACTCTAAGGTGACTGCCGGTGACAAACCGGAGgAAGGTGGGGATGACGTCAAATCATCATGCCCCTTATGACCTGGGCTACACACGTGCTACAATGGACAGAACAAAGGGCTGCGA…	2	8	Diploperenis	NA	46	AM921626; Bacillus pumilus; PhyCEm-115 [98%]
Bacillus<StrainDJM9>	JF753529	AGCAACGCATTAAGCACTCCGCCTGGGGAGTACGGCCGCAAGGTGAAACTCAAAGGAATTGACGGGGGCCCGCACAAGCGGGGGAGCATGTGGTTTAATTCGAAGCAACGCGAAGAACCTTACCAGGTCTTGACATCTCCTGACAATCCTAGAGATAGGACGTTCCCCTTCGGGGGACAGGATGACAGGTGGTGCATGGTTGTCGTCAGCTCGTGTCGTGAGATGTTGGGTTAAGTCCCGCAACGAGCGCAACCCTTGATCTTAGTTGCCAGCATTTAGTTGGGCACTCTAAGGTGACTGCCGGTGACAAACCGGAGGAAGGTGGGGATGACGTCAAATCATCATGCCCCTTATGACCTGGGCTACACACGTGCTACAATGGATGGTACAAAGGGCAGC…	2	9	Diploperenis	NA	46	EF100968; Bacillus circulans; WZ12 [99%]
Bacillus<StrainDJM10>	JF753530	AaCTCAAAGGAATTGACGGGGGCCCGCaCAAGcggNGGAGCATGTGGTTTAATTCGAAGCAACGcaAAGAACCTTACCAGGNCTTGACATCTCCTGACAATCCTAGAGATAGGACGTTCCCCTTCGGGGGANAGGATGACAGGTGGTGCATGGTTGTCGTCAGCTCGTGTCGTGAGATGTTGGGTTAAGTCCCGCAACGAGCGCAACCCTTGATCTTAGTTGCCAGCATTTAGTTGGNCACTCTAAGGTGACTGCCGGNGACAAACCGGANGAAGGNGGGGATGACGTCAAATCATCATGCCCCTTATGACCTGNgCTACACACGtGCTACAATGGATGGNACAAAGGGCAGCAAAACCGCGAGGNCGAGCCAATCNNATAAAACCATTCTCAGTTCGG…	2	10	Diploperenis	NA	46	EF100968; Bacillus nealsonii; PAB1C3 [97%]
Pantoea<StrainDJM11>	JF753531	CAAATGAATTGACGGGGGCCCGCACAAGcGgGGAGCATGTGGTTTAATTCGATGCAACGcaaAGAACCTTACCTGGCCTTGACATCCAGAGAACTTAGCAGAGATGCTTTGGTGCCTTCGGGAACTCTGAGACAGGTGCTGCATGGNTGTCGTCAGCTCGTGTTGTGAAATGTTGGGTTAAGTCCCGCAACGAGCGCAACCCTTATCCTTTGTTGCCAGCGGTTCGGCCGGGAACTCAAAGGAGACTGCCGGTGATAAACCGGAGGAAGGTGGGGATGACGTCAAGTCATCATGGCCCTTACGGCCAGGgCTACACACGTGCTACAATGGCGCATACAAAGAGAAGCGACCTCGCGAGANCNAAGCGGACCTCATAAAGTGCGTCGTAGTCCGGATTGN…	2	11	Diploperenis	NA	226	EU931561; Pantoea agglomerans; ZFJ-6 [98%]
Bacillus<StrainDJM12>	JF753532	AGCTAACGCATTAAGCACTCCGCCTGGGGAGTACGGTCGCAAGACTGAAACTCAAAGGAATTGACGGGGGCCCGCACAAGCGGTGGAGCATGTGGTTTAATTCGAAGCAACGCGAAGAACCTTACCAGGTCTTGACATCCTCTGACAACCCTAGAGATAGGGCTTTCCCTTCGGGGACAGAGTGACAGGTGGTGCATGGTTGTCGTCAGCTCGTGTCGTGAGATGTTGGGTTAAGTCCCGCAACGAGCGCAACCCTTGATCTTAGTTGCCAGCATTTAGTTGGGCACTCTAAGGTGACTGCCGGTGACAAACCGGAGGAAGGTGGGGATGACGTCAAATCATCATGCCCCTTATGACCTGGGCTACACACGTGCTACAATGGACAGAACAAAGGGCTGC…	2	12	Diploperenis	NA	46	EU660356; Bacillus pumilus; CT3 [100%]
Enterobacter<StrainDJM13>	JF753533	CTTTTGCACCCACTCCCATGGTGTGACGGGCGGTGTGTACAAGGCCCGGGAACGTATTCACCGTGACATTCTGATTCACGATTACTAGCGATTCCGACTTCATGGAGTCGAGTTGCAGACTCCAATCCGGACTACGACGCACTTTATGAGGTCCGCTAGCTCTCGCGAGATTGCTTCTCTTTGTATGCGCCATTGTAGCACGTGTGTAGCCCTGGTCGTAAGGGCCATGATGACTTGACGTCATCCCCACCTTCCTCCAGTTTATCACTGGCAGTCTCCTTTGAGTTCCCGGCCGGACCGCTGGAAACAAAGGATAAGGGTTGCGCTCGTTGCGGGACTTAACCCTACATTTCACAACACGAGCTGACGACAGCCATGCAGCACCTGTCTCACAGTTCC…	2	13	Gaspe	NA	731	EF102826; Enterobacter sp. G-2-10-2 [98%]
Pantoea<StrainDJM14>	JF753534	AGCTAACgcGTTAAGTCGACCGCCTGGGGAGTACGGCCGCaAGNTTAAAACTCAAATGAATTGACGGGGGCCCGCACAAGCggNGGAGCATGTGGTTTAATTCGATGCAACGcgaAGAACCTTACCTGGCCTTGACATCCAGAGAACTTAGCAGAGATGCTTTGGTGCCTTCGGGAACTCTGAGACAGGTGCTGCATGGCTGTCGTCAGCTCGTGTTGTGAAATGTTGGGTTAAGTCCCGCAACGAGCGCAACCCTTATCCTTTGTTGCCAGCGGTTCGGCCGGGAACTCAAAGGAGACTGCCGGTGATAAACCGGAGGAAGGTGGGGATGACGTCAAGTCATCATGGCCCTTACGGCCAGGGCTACACACGTGCTACAATGGCGCATACAAAGAGAAG…	2	14	Gaspe	NA	227	HM130695; Pantoea agglomerans BJTZ1 [99%]
Paenibacillus<StrainDJM15>	JF753535	ACATTAAGCATTCCGCCTGGGGAGTACGGTCGCAAGACTGAAACTCAAAGGAATTGACGGGGACCCGCACAAGCAGTGGAGTATGTGGTTTAATTCGAAGCAACGCGAAGAACCTTACCAGGTCTTGACATCCCTCTGACCGGTCTAGAGATAGACCTTTCCTTCGGGACAGAGGAGACAGGTGGTGCATGGTTGTCGTCAGCTCGTGTCGTGAGATGTTGGGTTAAGTCCCGCAACGAGCGCAACCCTTATGCTTAGTTGCCAGCAGGTCAAGCTGGGCACTCTAAGCAGACTGCCGGTGACAAACCGGAGGAAGGTGGGGATGACGTCAAATCATCATGCCCCTTATGACCTGGGCTACACACGTACTACAATGGCCGGTACAACGGGAAGCGAAGT…	2	15	Gaspe	NA	288	EF532687; Paenibacillus polymyxa [99%]
Enterococcus<StrainDJM16>	JF753536	CTCAAAGGAATTGACGGGGGCCCGCACAAGCGGTGGAGCATGTGGTTTAATTCGAAGCAACGCGAAGAACCTTACCAGGTCTTGACATCCTTTGACCACTCTAGAGATAGAGCTTCCCCTTCGGGGGCAAAGTGACAGGTGGTGCATGGTTGTCGTCAGCTCGTGTCGTGAGATGTTGGGTTAAGTCCCGCAACGAGCGCAACCCTTATTGTTAGTTGCCATCATTTAGTTGGGCACTCTAGCGAGACTGCCGGTGACAAACCGGAGGAAGGTGGGGATGACGTCAAATCATCATGCCCCTTATGACCTGGGCTACACACGTGCTACAATGGGAAGTACAACGAGTTGCGAAGTCGCGAGGCTAAGCTAATCTCTTAAAGCTTCTCTCAGTTCGGATTG…	2	16	Mexicanis	NA	46	AJ301833; Enterococcus gallinarum [99%]
Enterobacter<StrainDJM17>	JF753537	AGCTAACGCGTTAAGTCGACCGCCTGGGGAGTACGGCCGCAAGGTTAAAACTCAAATGAATTGACGGGGGCCCGCACAAGCGGTGGAGCATGTGGTTTAATTCGATGCAACGCGAAGAACCTTACCTACTCTTGACATCCAGAGAACTTTCCAGAGATGGATTGGTGCCTTCGGGAACTCTGAGACAGGTGCTGCATGGCTGTCGTCAGCTCGTGTTGTGAAATGTTGGGTTAAGTCCCGCAACGAGCGCAACCCTTATCCTTTGTTGCCAGCGGTTNGGCCGGGAACTCAAAGGAGACTGCCAGTGATAAACTGGAGGAAGGTGGGGATGACGTCAAGTCATCATGGCCCTTACGAGTAGGGCTACACACGTGCTACAATGGCGCATACAAAGAGAAG…	2	17	Mexicanis	NA	259	HQ455820; Enterobacter asburiae M16 [99%]
Enterobacter<StrainDJM18>		AATTAGCAGCGAACCCCTCGGCGAGGTGACGGGAAGACTGGCGAAGCCTGAAAACCAATTCAACTGACCAGTCTGATCTAAGATTATGAGCGATTCCGATATTTGGAGGCAAGATGCTAACTCCACTTAGGATTAAGATGCAGTTTATGAGGTCCGCTTGCTCTCGCGAGGTCGCTTCTCTTTGTATGGGCGATTGAAGGCGTGTGCAGCTCTAGTCGGAAGGTGTATGATTACTTGCCGCCATCACCGCCTTCTTATGTTTATCTGTGGCNGTCTCGTTTGAGAACCCGACCGAACTGTGGAACAAAGGATAAGGGTGGTGCTGATGGCGTGATTCACCCTGACTTTCACAACTAGAGCTGACCACAGGCATCCAGGACCTGTAcAAGAGCCGCGAAG…	2	18	Mexicanis	NA	226	GQ246634; Enterobacter sp. UDC345 [99%]
Pantoea<StrainDJM19>	JF753538	AGCTAACgcGTTAAGTCNGAcCGCCTGGgGAGTAcgGCCGCAAGGTTAAAACTCAAATGAATTGACGGGGGCCCGCACAAGCgGNGGAGCATGTGGTTTAATTCGATGCAACGcgaAGAACCTTACCTACTCTTGACATCCAGAGAACTTAGCAGAGATGCTTTGGTGCCTTCGGGAACTCTGAGACAGGTGCTGCATGGNTGTCGTCAGCTCGTGTTGTGAAATGTTGGGTTAAGTCCCGCAACGAGCGCAACCCTTATCCTTTGTTGCCAGCGGTCCGGCCGGGAACTCAAAGGAGACTGCCAGTGATAAACTGGAGGAAGGTGGGGATGACGTCAAGTCATCATGGCCCTTACGAGTAGGGCTACACACGTGCTACAATGGCGCATACaAagagNN…	2	19	Mexicanis	NA	226	AM184264; Pantoea agglomerans; WAB1925 [99%]
Microbacterium<StrainDJM20>	JF753539	AGCTAACGCATTAAGTTCCCCGCCTGGgGAGTACGGCCGCAAGGTAAAACTCAAAGgAATTGACGGGGACCCGCACAAGCGGGGGAGTTGGGAATTAATTCGATGCAACGGAAGAACTTTACCAGGCTTTGCCATATACGAAAACGGGCCAGAAATGGCCACCTCTTTGGACACTCGTAAaCGGGTGGGGCTTGTTTGTCGCCAGCCCGTGTCGGGAAATGTTGGGTTAAGtCCCGAAACGGGCGCAACCcTCGTTcTTTGTtgccaGCCC	2	20	Mexicanis	NA	714	HQ425664; Microbacterium schleiferi [90%]
Sediminibac<StrainDJM21>	JF753540	GCTTAAGTAATCCACCTGGGGAGTACGACCGCAAGGTTGAACTCAAAGGAATTGGCGGGGGCCGCACAAGCGAGGAGCATGTGGTTTAATTCGATGATACGCGAGGAACCTTACCTGGGCTAGAATGCTGTCTGACCGTGGGAAAAGCACATTTCGTATCAATACGCAGATTGTAAGCTGCTGACATGGCGTCGTCTCCTCGTGCCGTGAGTTGTTGTGTTACGTCCAGCGACGAGCGCAACCCCTATCATTAGTTGCCAAGAGATGAAGCTGGTAACTCTAGTGAAACTGCTGCCGCAGGAGAGGAGGAAGGAGGGATGACGGAAATCATCATCTTCATTATGGGG	2	21	Mexicanis	NA	74	AM990456; Sediminibacterium sp. I-28 [89%]
Enterococcus<StrainDJM22>	JF753541	GCATTAAGCACTCCGCCTGGGGAGTACGACCGCAAGGTTGAAACTCAAAGGAATTGACGGGGGCCCGCACAAGCGGTGGAGCATGTGGTTTAATTCGAAGCAACGCGAAGAACCTTACCAGGTCTTGACATCCTTTGACCACTCTAGAGATAGAGCTTCCCCTTCGGGGGCAAAGTGACAGGTGGTGCATGGTTGTCGTCAGCTCGTGTCGTGAGATGTTGGGTTAAGTCCCGCAACGAGCGCAACCCTTATTGTTAGTTGCCATCATTTAGTTGGGCACTCTAGCGAGACTGCCGGTGACAAACCGGAGGAAGGTGGGGATGACGTCAAATCATCATGCCCCTTATGACCTGGGCTACACACGTGCTACAATGGGAAGTACAACGAGTTGCGAAGTCG…	2	22	Mexicanis	NA	46	AJ301833; Enterococcus gallinarum [100%]
Methylobacterium<StrainDJM23>	JF753542	GGATCcacTGGggTAAAGGGggCgTAGGCggcgtTTTAaGTcgGGGGTGAAAgCCTtTGGcTCAaCCacagAATgccTTCGATACtGGGACGCTtGAGTATGGTAGAGGTTGGgGgAACTGcGAGTGTAGAGGTGAAATTcGTAGATATtCGCAAGAaCACCGGTGGCGAAGGCGgCCAACTGGacCATTACTGACGcTGAGGCGCGAAAGCGtgGGGAGCAAACAGGATTAGATACCcTGGTAGTCCACGCCGTAAACGATGAATGCCAGCTGTTGGGGTGCTTGCACCTCAGTAGCGCAGCTAACGCTTTGAGCATTCCGCCTGGGGAGTACGGTCGCAAGATTAAAACTCAAAGGAATTGACGGGGGCCCGCACAAGCGGTGGAGCATGTGGTTTA…	2	23	Mexicanis	NA	68	AB252207; Methylobacterium brachiatum [99%]
Enterobacter<StrainDJM24>	JF753543	ACTCAAATGAATTGACGGGGGCCCGCACAAGCGGTGGAGCATGTGGTTTAATTCGATGCAACGCGAAGAACCTTACCTACTCTTGACATCCAGAGAACTTTCCAGAGATGGATTGGTGCCTTCGGGAACTCTGAGACAGGTGCTGCATGGCTGTCGTCAGCTCGTGTTGTGAAATGTTGGGTTAAGTCCCGCAACGAGCGCAACCCTTATCCTTTGTTGCCAGCGGTTAGGCCGGGAACTCAAAGGAGACTGCCAGTGATAAACTGGAGGAAGGTGGGGATGACGTCAAGTCATCATGGCCCTTACGAGTAGGGCTACACACGTGCTACAATGGCGCATACAAAGAGAAGCGACCTCGCGAGAGCAAGCGGACCTCATAAAGTGCGTCGTAGTCCGGAT…	2	24	Parviglumis	NA	259	HM030748; Enterobacter cloacae M-5 [100%]
Bacillus<StrainDJM25>	JF753544	AGCTAACGCATTAAGCACTCCGCCTGGGGAGTACGGTCGCAAGACTGAAACTCAAAGGAATTGACGGGGGCCCGCACAAGCGGTGGAGCATGTGGTTTAATTCGAAGCAACGCGAAGAACCTTACCAGGTCTTGACATCCTCTGACAACCCTAGAGATAGGGCTTTCCCTTCGGGGACAGAGTGACAGGTGGTGCATGGTTGTCGTCAGCTCGTGTCGTGAGATGTTGGGTTAAGTCCCGCAACGAGCGCAACCCTTGATCTTAGTTGCCAGCATTTAGTTGGGCACTCTAAGGTGACTGCCGGTGACAAACCGGAGGAAGGTGGGGATGACGTCAAATCATCATGCCCCTTATGACCTGGGCTACACACGTGCTACAATGGACAGAACAAAGGGCTGC…	2	25	Parviglumis	NA	46	EU660356; Bacillus pumilus; CT3 [100%]
Enterobacter<StrainDJM26>	JF753545	AGCTAACGCGTTAAGTCGACCGCCTGGGGAGTACGGCCGCAAGGTTAAAACTCAAATGAATTGACGGGGGCCCGCACAAGCGGTGGAGCATGTGGTTTAATTCGATGCAACGCGAAGAACCTTACCTACTCTTGACATCCAGAGAACTTTCCAGAGATGGATTGGTGCCTTCGGGAACTCTGAGACAGGTGCTGCATGGCTGTCGTCAGCTCGTGTTGTGAAATGTTGGGTTAAGTCCCGCAACGAGCGCAACCCTTATCCTTTGTTGCCAGCGGTTAGGCCGGGAACTCAAAGGAGACTGCCAGTGATAAACTGGAGGAAGGTGGGGATGACGTCAAGTCATCATGGCCCTTACGAGTAGGGCTACACACGTGCTACAATGGCGCATACAAAGAGAAG…	2	26	Parviglumis	NA	259	HM162426; Enterobacter cloacae [100%]
Enterobacter<StrainDJM27>	JF753546	AGCTAACGcGTTAAGTCGACCGCCTGGGGAGTACGGCCGCAAGNTTAAAACTCAAATGAATTGACGGGGGCCCGCACAAGCggNGGAGCATGTGGTTTAATTCGATGCAACgcgaGAACCTTACCTACTCTTGACATCCAGAGAACTTTCCAGAGATGGATTGGTGCCTTCGGGAACTCTGAGACAGGTGCTGCATGGCTGTCGTCAGCTCGTGTTGTGAAATGTTGGGTTAAGTCCCGCAACGAGCGCAACCCTTATCCTTTGTTGCCAGCGGTTAGGCCGGGAACTCAAAGGAGACTGCCAGTGATAAACTGGAGGAAGGTGGGGATGACGTCAAGTCATCATGGCCCTTACGAGTAGGGCTACACACGTGCTACAATGGCGCATACAAAGAGAAGC…	2	27	Parviglumis	NA	259	HM030748; Enterobacter cloacae M-5 [99%]
Enterobacter<StrainDJM28>	JF753547	GCGTTAAGTCGACCGCCTGGGGAGCACGGACGCAAGGTTAAAACTCAAATGAATTGACGGGGGCCCGCACAAGCGGTGGAGCATGTGGTTTAATTCGATGCAACGCGAAGAACCTTACCTACTCTTGAAATCCAGAGAACTTTCCAGAGATGGATTGGTGCCTTCGGGAACTCTGAGACAGGTGCTGCATGGCTGTCGTCAGCTCGTGTTGTGAAATGTTGGGTTAAGTCCCGCAACGAGCGCAACCCTTATCCTTTGTTGCCAGCGGTTAGGCCGGGAACTCAAAGGAGACTGCCAGTGATAAACTGGAGGAAGGTGGGGATGACGTCAAGTCATCATGGCCCTTACGAGTAGGGCTACACACGTGCTACAATGGCGCATACAAAGAGAAGCGACCTC…	2	28	Parviglumis	NA	259	HM030748; Enterobacter cloacae M-5 [99%]
Enterobacter<StrainDJM29>	JF753548	AGCTAACGCGATAAGTCGACCGCCTGGGGAGTACGGCCGCAAGATTAAAACTCAAATGAATTGACGGGGGCCCGCACAAGCGGTGGAGCATGTGGTTTAATTCGATGCAACGCGAAGAACCTTACCTNCTCTTGACATCCANAGAACTTTCCAGAGATGGATTGGTGCCTTCGGGAACTCTNATACAGGTGCTGCATGGCTGTCGTCAGCTCGTGTTGTGAAATGTTGGGTTAAGTCCCGCAACGAGCGCAACCCTTATCCTTTGTTGCCAGCGAGTAGAGCCGGAACTTTTAGGAGACTGcCAGGGANAAANTGGAGGAAGGTGGGGAtGACGTCAAGTCATTCTGGCCCTTAACAGTAGGGCTACCCACGTGCTA	2	29	Parviglumis	NA	259	HQ322393; Enterobacter hormaechei skg0061 [94%]
Pantoea<StrainDJM30>	JF753549	GCGATAAGTCGACCGCCTGGGGAGTACGGCCGCAAGATTAAAACTCAAATGAATTGACGGGGGCCCGCACAAGCGGTGGAGCATGTGGTTTAATTCGATGCAACGCGAAGAACCTTACCTGCTCTTGACATCCAAAGAACTTTCCAGAGATGGATTGGTGCCTTCGGGAACTCTGATACAGGTGCTGCATGGCTGTCGTCAGCTCGTGTTGTGAAATGTTGGGTTAAGTCCCGCAACGAGCGCAACCCTTTTCCTTTGTTGCCAGCGAGTAATGCGGGAAACTTTAAGAGACCGGCCGGGAACAACCGGAGGAAGGTGGGGATGACGTCCAGGCATCCTTGGCCCCTAACAGCA	2	30	Parviglumis	NA	259	AB074626; Uncultured Pantoea sp. [94%]
Methylobacterium<StrainDJM31>	JF753550	GGATCcacTGGggTAAAGGGggCgTAGGCggcgtTTTAaGTcgGGGGTGAAAgCCTtTGGcTCAaCCacagAATgccTTCGATACtGGGACGCTtGAGTATGGTAGAGGTTGGgGgAACTGcGAGTGTAGAGGTGAAATTcGTAGATATtCGCAAGAaCACCGGTGGCGAAGGCGgCCAACTGGacCATTACTGACGcTGAGGCGCGAAAGCGtgGGGAGCAAACAGGATTAGATACCcTGGTAGTCCACGCCGTAAACGATGAATGCCAGCTGTTGGGGTGCTTGCACCTCAGTAGCGCAGCTAACGCTTTGAGCATTCCGCCTGGGGAGTACGGTCGCAAGATTAAAACTCAAAGGAATTGACGGGGGCCCGCACAAGCGGTGGAGCATGTGGTTTA…	2	31	Parviglumis	NA	68	AB252207; Methylobacterium brachiatum [99%]
Enterobacter<StrainDJM32>	JF753551	CTTTTGCACCCACTCCCATGGTGGGACGGTGGGTGTGTACAAGGCCCGGGAACGTATTCACCGGAGCATTCTGATCTACGATTACTAGCGATTCCGACTTCATGGAGTCGAGTTGCAGACTCCACTCGGGACTACGACGCACTTTATGAGGTCCGCTTGCTCTCGCGAGGTCGCTTCTCTTTGTACTGGCCATTGTAGCACGGGGGTAGCCCTACTCGGAAGGGGCATGATGACTTGCCGTCATCCCCACCTTCCTCCAGTTTATCAGTGGCAGTCTCGTTTGAGATCCCGACCGAACCGCTGGAAAAAAAGGATAAGGGTTGCGCTCGTTGCGGGACTTAACCCTAAATTTCACAACTCGAGCTGACGACAGCCATGCAGCACCTGTGTAAGAG	2	32	Pioneer	NA	259	HQ455820; Enterobacter asburiae strain M16 [93%]
Bacillus<StrainDJM33>	JF753552	AGCTGAAAGCATTGAGCACTCCGTCTGGAGAGTAGGGGCGCGAGATTAACTCTCAGAGAATTTGACGGACCCCCGCAAAAGCGGGATANTGTGTTTTTTAACTCTAAGCAACGAAAAACCTTATACACGTTCGAGACATCCTCTgATTGCCATAGAGATANTACTTTCCCTTCGAGAACAGAGACACAGGTGCTGCATGGNTGTCGTCAGCTCGTGTCGTGAGATGTTGGGTTAAGTCCCGCAACGAGCGCAACCCTTGTNCTTAGTTGCTAGATTTTGGTTGGgCCCTTTATGNGGACTGCGGGGAAAAAACGGAGGAAGGTGGGGATA	2	33	Pioneer	NA	46	HQ256523; Bacillus pumilus NBJ7 [80%]
