# Supplementary material for: Conservation and Diversity of Seed Associated Endophytes in Zea across Boundaries of Evolution, Ethnography and Ecology
Source: PLoS One. 2011 Jun 3;6(6):e20396. doi: 10.1371/journal.pone.0020396 (PMC3108599; doi:10.1371/journal.pone.0020396)
Supplement: Table S4 — Detailed information of in vitro functional traits observed in cultured seed endophytes. (XLSX) [file pone.0020396.s004.xlsx]

## Sheet: S4(Characteristics)
Table S4: Seed endophyte isolates and functional characterization*
Seed	Plate ID	Media	Sequence	Homology to	Promotes Shoot	Promotes Roots	Stunts Shoots	Stunts Roots	Increases Root/Shoot	Lowers Root/Shoot	Growth on LGI	ACC Deaminase Activity	Solubilizes Phosphate	Secretes RNAse	Produces Acetoin	Produces Auxin	Secretes siderophores	Secretes Pectinase	Secretes cellulase	Antagonize E. coli	Antagonize Bacilus subtilis	Antagonize Yeast
B73	3A1	R2A	ctTGAGGCGTGGCTTCCGGAGCTAACGCGTTAAGTCGACCGCCTGGGGAGTACGGCCGCAAGGTTAAAACTCAAATGAATTGACGGGGGCCCGCACAAGCGGTGGAGCATGTGGTTTAATTCGATGCAACGCGAAGAACCTTACCTACTCTTGACATCCACGGAatTctgCagAGATGCCTTAgTGCCTTCGGGAACCGTGAGACAGGTGCTGCATGGCTGTCGTCAGCTCGTGTTGTGAAATGTTGGGTTAAGT	Pantoea agglomerans 1.2244 [99%]	0	0	0	1	0	0	0	0	1	0	1	0	0	0	0	0	0	0
B73	3A3	R2A	tagtAggtGTGGgTTctTCCcCGGGAtCTGTGCCGTAGCTAACGCATTAAGCgCCCCGCcTGggaGTACGGCCGCAAGgttaaacTCAAAGGAATTGACGGGGGCCCGCACAAGcgcGgAgatgtGgaTTAaTTCGATGCAaCgcgaagaACCTTACcTGgtTTTGACATACaCCGgAAAaccgtAgAgATACGgCCCCCCTTGTGGCCGGtGTACAGgtGggGCATGttTgTCGTCaGcTCggGtCGgGAgATG	Rhodococcus fascians NKCM8906 [95%]	0	0	0	0	0	0	0	0	0	0	0	0	0	0	0	0	0	0
B73	3A4	PDA	TGAGAtCTTAGTGgCGCAGCTAACGCATTAAGTTGACCGCCTGGGGAGTACGGCCGCAAGGTTAAAACTCAAATGAATTGACGGGGGCCCGCACAAGCGGTGGAGCATGTGGTTTAATTCGAAGCAACGCGAAGAACCTTACCTGGCCTTGACATGCTGAGAACTTTCCAGAGATGGATTGGTGCCTTCGGGAACTCAGACACAGGTGCTGCATGGCTGTCGTCAGCTCGTGTCGTGAGATGTTGGGTTAAGTCC	Pseudomonas oryzihabitans IAM 1568T [99%]	0	0	0	0	0	0	1	0	1	0	0	0	0	1	1	0	0	0
B73	3D4	LGI	ctTGAGGCGTGGCTTCCGGAGCTAACGCGTTAAGTCGACCGCCTGGGGAGTACGGCCGCAAGGTTAAAACTCAAATGAATTGACGGGGGCCCGCACAAGCGGTGGAGCATGTGGTTTAATTCGATGCAACGCGAAGAACCTTACCTACTCTTGACATCCACGGAatTctgCagAGATGCCTTAgTGCCTTCGGGAACCGTGAGACAGGTGCTGCATGGCTGTCGTCAGCTCGTGTTGTGAAATGTTGGGTTAAGT	Pantoea agglomerans 1.2244 [99%]	0	0	0	1	0	0	0	0	0	11	1	0	0	0	0	0	0	0
Bolita	3A5	LGI	CTTGAGGCGTGGCTTCCGGAGCTAACGCGTTAAGTCGACCGCCTGGGGAGTACGGCCGCAAGGTTAAAACTCAAATGAATTGACGGGGGCCCGCACAAGCGGTGGAGCATGTGGTTTAATTCGATGCAACGCGAAGAACCTTACCTACTCTTGACATCCACGGAATTCGGCAGAGATGCCTTAGTGCCTTCGGGAACCGTGAGACAGGTGCTGCATGGCTGTCGTCAGCTCGTGTTGTGAAATGTTGGGTTAAGT	Pantoea agglomerans 1.2244 [99%]	0	0	1	0	0	0	0	0	11	0	11	0	0	0	0	0	0	0
Bolita	3A7	R2A	CCTTGAgGCGaGccTTctGgAGcTAAcGCGTTAAGTCGACCGCCTGGGGAGtACGGCCGCAAGGtTAaaACTCAAATGAATTGACGGGGGCCCGCACAAGCGGtGGAGCATGTGGtTTAATTCGATGCAACGcGAAGAACCTTACCTGGTCTTGACATCCACAGAACTTGGCAGAGATGcCTTGGTGCCTTCGGGAACTGTGAGACAGGTGCTGCATGGCTGTCGTCAGCTCGTGTTGTGAAATGTTGGGTTAAG	Enterobacter sp. F4-1 [99%]	0	0	1	1	0	1	1	0	1	0	11	0	0	0	0	0	0	0
Bolita	3A8	PDA	CTTGAGGCGTGGCTTCCGGAGCTAACGCGTTAAATCGACCGCCTGGGGAGTACGGCCGCAAGGTTAAAACTCAAATGAATTGACGGGGGCCCGCACAAGCGGTGGAGCATGTGGTTTAATTCGATGCAACGCGAAGAACCTTACCTGGTCTTGACATCCACAGAACTTAGCAGAGATGCTTTGGTGCCTTCGGGAACTGTGAGACAGGTGCTGCATGGCTGTCGTCAGCTCGTGTTGTGAAATGTTGGGTTAAGT	Enterobacter cloaceae. R10-1A [99%]	0	0	0	0	0	0	0	0	1	0	11	0	0	0	0	0	0	0
Chapalote	3A2	R2A	TTGAGGCGTGGCTTCCGGAGCTAACGCGTTAAATCGACCGCCTGGGGAGTACGGCCGCAAGGTTAAAACTCAAATGAATTGACGGGGGCCCGCACAAGCGGTGGAGCATGTGGTTTAATTCGATGCAACGCGAAGAACCTTACCTGGTCTTGACATCCACAGAACTTNNNAGAGATGNNTTGGTGCCTTCGGGAACTGTGAGACAGGTGCTGCATGGCTGTCGTCAGCTCGTGTTGTGAAATGTTGGGTTAAGTCCCGCAACGAGCGCAACCCTTATCCTTTGTTGCCAGCGGTTAGGCCGGGAACTCAAAGGAGACTGCCAGTGATAAACTGGAGGAAGGTGGGGATGACGTCAAGTCATCATGGCCCTTACGACCAGGGCTACACACGTGCTACAAT…	Enterobacter cloacae subsp. cloacae [99%]	0	0	1	1	0	1	0	0	1	0	11	0	0	0	0	0	0	0
Chapalote	3A9	LGI	TTAAAACTCAAATGAATTGACGGGGGCCCGCACAAGCGGTGGAGCATGTGGTTTAATTCGATGCAACGCGAAGAACCTTACCTACTCTTGACATCCANNNAACTTGNCAGAGATGNTTTGGTGCCTTCGGGAACTCTGAGACAGGTGCTGCATGGCTGTCGTCAGCTCGTGTTGTGAAATGTTGGGTTAAGTCCCGCAACGAGCGCAACCCTTATCCTTTGTTGCCAGCGNTNCNGNCGGGAACTCAAAGGAGACTGCCAGTGATAAACTGGAGGAAGGTGGGGATGACGTCAAGTCATCATGGCCCTTACGAGTAGGGCTACACACGTGCTACAATGGCGCATACAAAGAGAAGCGAACTCGCGAGAGCAAGCGGACCTCATAAAGTGCGTCGTAGTC…	Enterobacter hormaechei HDYM-06 [98%]	0	0	0	0	0	0	0	0	11	0	11	0	0	0	0	0	0	0
Chapalote	3A10	LGI	TGAGGCGTGGCTTCCGGAGCTAACGCGTTAAGTCGACCGCCTGGGGAGTACGGCCGCAAGGTTAAAACTCAAATGAATTGACGGGGGCCCGCACAAGCGGTGGAGCATGTGGTTTAATTCGATGCAACGCGAAGAACCTTACCTGGTCTTGACATCCACGGAAGTTTTCAGAGATGAGAATGTGCCTTCGGGAACCGTGAGACAGGTGCTGCATGGCTGTCGTCAGCTCGTGTTGTGAAATGTTGGGTTAAGTCCCGCAACGAGCGCAACCCTTATCCTTTGTTGCCAGCGGTCCGGCCGGGAACTCAAAGGAGACTGCCAGTGATAAACTGGAGGAAGGTGGGGATGACGTCAAGTCATCATGGCCCTTACGACCAGGGCTACACACGTGCTACAATG…	Hafnia alvei Z83203 (100%)	0	1	0	0	0	0	0	0	0	0	1	0	0	0	0	0	0	0
Chapalote	3A11	LGI	AACTCAAATGAATTGACGGGGGCCGCACAAGCgcGgAgaTGtGGtTAATTCGATGCaACGgaAGAACCTTACCTGGTCTTGAcaTCCACAGAACTTGataGAgAtggtTGgtcctTCGGGAACTGTgANACAgtGCTGCATGtTGTCGTCaGcTCGtgttGtgaaATGTTGgctTAAGTCCCGcAACGAGCGCAACCCTTATCCTTTGTTGCCAGCGGtAGGCcGggAACTCAaAGgAgACTGCCAGTGATAAACTGGaggAAGGGggGAtgAcGTCAAGtCATCATGgCCCTTActtcaGGGCTACaCACGTGCTACAATGggcATACaAAGAGAAGCAATCTCGCGAGANCTANNNNANCTCATNAAGNGCGTCNNAGTCCGNATTGNAGNCTGNAA…	Escherichia coli; NBRI1707 [90%]	0	0	1	1	0	1	0	0	11	0	11	0	0	0	0	0	0	0
Chapalote	3A12	LGI	ATTTCCTTAGTAACGTAGCTAACGCGTGAAGTTGACCGCCTGGGGAGTACGGTCGCAAGATTAAAACTCAAAGGAATTGACGGGGAcCCGCACAACGTGGATGATGTGGATTAATTCGATGCAACGGAAAAACCTTACCTACCCTTGACATGGTCGGAATCCTGGAGAGATCTGGGAGTGCTCGAAAGAGAACCGATACACAGGTGCTGCATGGCTGTCGTCAGCTCGTGTCGTGAGATGTTGGGTTAAGTCCCG	Burkholderia gladioli pv. agaricicola [98%]	0	0	1	1	0	1	0	1	11	0	0	0	0	0	0	0	0	0
Chapalote	3B1	LGI	CTTGAGGCGTGGCTTCCGGAGCTAACGCGTTAAGTCGACCGCCTGGGGAGTACGGCCGCAAGGTTAAAACTCAAATGAATTGACGGGGGCCCGCACAAGCGGTGGAGCATGTGGTTTAATTCGATGCAACGCGAAGAACCTTACCTGGTCTTGACATCCACAGAACTTGGCAGAGATGCCTTGGTGCCTTCGGGAACTGTGAGACAGGTGCTGCATGGCTGTCGTCAGCTCGTGTTGTGAAATGTTGGGTTAAGT	Enterobacter sp. FMB-1 [99%]	0	0	1	1	0	1	1	0	11	0	111	0	0	0	0	0	0	0
Chapalote	3B2	LGI	AAtGCAGCTGTTggGgtgcTTGCaCCGcagtAGCGCAGcTACGCTTTGAGCATTCCGCCTGGGGAGTAcGGTCGCAAGATTAAAACTCAAAGGAATTGACGGGGGCCCGCACAAGCggTGGAGCATGTGGTTTAATTCGAAGCAACGCGCAGAACCTTACCATCCTTTGACATGGCGTGTTACCCAGAGAGATCTGGGGTCCCCTTCGGGGGCGCGCACACAGGTGCTGCATGGCTGTCGTCAGCTCGTGTCGTG	Methylobacterium radiotolerans [99%]	0	0	0	0	0	0	0	0	0	0	0	0	0	0	0	0	0	0
Chapalote	3B3	R2A	tccacggtttccgcgccgcagctaacgcattaagtgccccgcctggggagtacggccgcaaggctaaaactcaaaggaat tgacgggggcccgcacaagcggcggagcatgcggattaattcgatgcaacgcgaagaaccttaccaaggcttgacatgtt ctcgatcgccgtagagatacggtttcccctttggggcgggttcacaggtggtgcatggttgtcgtcagctcgtgtcgtga gatgttgggtta	Micrococcus luteus NBSL29 [99%]	0	0	1	1	0	0	1	0	1	0	11	0	0	0	0	0	0	0
Chapalote	3B4	R2A	GTTGTGCCCTTGAGGCGTGGCTTCCGGAGCTAACGCGTTAAGTCGACCGCCTGGGGAGTACGGCCGCAAGGTTAAAACTCAAATGAATTGACGGGGGCCCGCACAAGCGGTGGAGCATGTGGTTTAATTCGATGCAACGCGAAGAACCTTACCTGGCCTTGACATCCAGAGAACTTAGCAGAGATGCTTTGGTGCCTTCGGGAACTCTGAGACAGGTGCTGCATGGCTGTCGTCAGCTCGTGTTGTGAAATGTTGGGTTAAGTCCCGCAACGAGCGCAACCCTTATCCTTTGTTGCCAGCGGNTCGGCCGGGAACTCAAAGGAGACTGCCGGTGATAAACCGGAGGAAGGTGGGGATGACGTCAAGTCATCATGGCCCTTACGGCCAGGGCTACACACG…	Pantoea agglomerans; XJ2 [99%]	0	0	0	0	0	0	0	0	11	0	1	0	0	1	1	0	0	0
Chapalote	3B5	R2A	CCCTTGAGGCGTGGCTTCCGGAGCTAACGCGTTAAATCGACCGCCTGGGGAGTACGGCCGCAAGGTTAAAACTCAAATGAATTGACGGGGGCCCGCACAAGCGGTGGAGCATGTGGTTTAATTCGATGCAACGCGAAGAACCTTACCTGGTCTTGACATCCACAGAACTTNNNAGAGATGNNTTGGTGCCTTCGGGAACTGTGAGACAGGTGCTGCATGGCTGTCGTCAGCTCGTGTTGTGAAATGTTGGGTTAAGTCCCGCAACGAGCGCAACCCTTATCCTTTGTTGCCAGCGGTTAGGCCGGGAACTCAAAGGAGACTGCCAGTGATAAACTGGAGGAAGGTGGGGATGACGTCAAGTCATCATGGCCCTTACGACCAGGGCTACACACGTGCTAC…	Enterobacter cloacae subsp. cloacae; TU [99%]	0	0	1	1	1	0	1	0	1	0	11	0	0	1	0	0	0	0
Chapalote	3B6	R2A	acgtattcaccgaacatTctgATTCgcgttActAacgATTCCgACTTCacGGAttCgAGTTGCAgACTGCgATCCggACTAcgAtCGcTTTTatgaaaTtAgctcgatCTCcGGATTGgcttCCCTTTGtACCGACCATTGtAgCACGtGTGtAgCCCaGGCCGtAAGGGCCATGATGACTTGACGTCaTCCCCACCTTCCTCCGgTTTGtCaCCGGCAgTCTCCTTagAgtGCCCACCATAACaTGttGgtAAa	Pseudomonas fluorescens LMG 14677 [99%]	0	0	1	1	0	0	1	0	1	0	11	0	0	1	1	0	0	0
Chapalote	3B7	R2A	TTCCGGAGCTAACGCGTTAAGTCGACCGCCTGGGGAGTACGGCCGCAAGGTTAAAACTCAAATGAATTGACGGGGGCCCGCACAAGCGGTGGAGCATGTGGTTTAATTCGATGCAACGCGAAGAACCTTACCTGGTCTTGACATCCACAGAACTTGNCAGAGATGCCTTGGTGCCTTCGGGAACTGTGAGACAGGTGCTGCATGGCTGTCGTCAGCTCGTGTTGTGAAATGTTGGGTTAAGTCCCGCAACGAGCGCAACCCTTATCCTTTGTTGCCAGCGGTTAGGCCGGGAACTCAAAGGAGACTGCCAGTGATAAACTGGAGGAAGGTGGGGATGACGTCAAGTCATCATGGCCCTTACGACCAGGGCTACACACGTGCTACAATGGCGCATACAAA…	Enterobacter cowanii [99%]	0	0	1	1	0	1	0	0	11	0	11	0	0	1	1	0	0	0
Chapalote	3B8	R2A	GCATGTGGtTAatTCGAGCAcggagaactTAccatcCtttGacATgGcGtGtTAtgGGGGAGAGatTCCcAGTCCTCTTCGGAGCGCgcACACAGGTgcTGcATGGcTGTCGtCAGCTCGTGTCGtGAGATGTTGGgTAAGTCCCGCAACGAGcGCAacCCACGTCCTTAGTTGcCATCATTCAGtGGGCAcTCTAGGGAGACTgcCGGTGATAAGCCGCGAgAAGGTGtGGATgACGTCAAGTCCTCATGGCCC	Methylobacterium brachiatum [100%]	0	0	0	0	0	0	0	0	0	0	0	0	0	0	0	0	0	0
Cristalino	3B9	LGI	cTTGAGGCGTGGCTTCCGGAGCTAACGCGTTAAGTCGACCGCCTGGGGAGTACGGCCGCAAGGTTAAAACTCAAATGAATTGACGGGGGCCCGCACAAGCGGTGGAGCATGTGGTTTAATTCGATGCAACGCGAAGAACCTTACCTGGTCTTGACATCCACAGAACTTgccaGAGATGgaTTGGTGCCTTCGGGAACTGTGAGACAGGTGCTGCATGGCTGTCGTCAGCTCGTGTTGTGAAATGTTGGGTTAAGT	Escherichia coli strain NBRI1707 [99%]	0	0	1	1	0	1	0	0	11	0	11	0	0	0	0	0	0	0
Cristalino	3B10	R2A	TCAGCCCATTAGTGCTGCAGTAACGCATTAAGCACTCCGCCTGGGGAGTACGACCGCAAGTGAAACTCAAAGGAATTGACGGGGACCGCACAAGCGTGGAGCATGTGGTTTAATTCGAAGCAACGGTGGAACCTTACCAAATCTTGACATCCTCTGACTCCTCTAGAGTTAGAGTTTTCCCCTTCGGTGCCCTTAGTGACAGGTGGTGCATGGTTGTCGTCAGCTCGTGTCGTGAGATGTTGGTTTAAGTCCCGC	Staphylococcus sp. SRC_DSF7 [99%]	0	0	1	1	0	1	0	0	11	0	11	0	0	1	1	0	0	0
Cristalino	3B11	PDA	ctagccgttggagccttgagcttttagtggcgcagctaacgcattaagttgaccgcctggggagtacggccgcaaggtta aaactcaaatgaattgacgggggcccgcacaagcggtggagcatgtggtttaattcgaagcaacgcgaagaaccttacca ggccttgacatccaatgaactttccagagatggattggtgccttcgggaacattgagacaggtgctgcatggctgtcgtc agctcgtgtcgt	Pseudomonas putida CM5002 [97%]	0	0	1	1	0	1	1	1	11	111	0	0	0	11	11	0	11	1
Cristalino	3B12	PDA	ctagccgttggagccttgagcttttagtggcgcagctaacgcattaagttgaccgcctggggagtacggccgcaaggtta aaactcaaatgaattgacgggggcccgcacaagcggtggagcatgtggtttaattcgaagcaacgcgaagaaccttacca ggccttgacatccaatgaactttccagagatggattggtgccttcgggaacattgagacaggtgctgcatggctgtcgtc agctcgtgtcgt	Pseudomonas putida CM5002 [97%]	0	0	0	1	0	0	1	1	11	111	0	0	111	11	11	0	0	0
Diploperenis	3C1	LGI	CGcaAgtTTaaACTcaaAtgAATTGACGGgggCccgccaAGcNNggagcTgtggtttatTCGAtgcacGtcaagaacctTACctggNttgaaTccACaGAACTTTaagaggtggttGctgtcNcgGgactgtgagAcAggtgcTGCatgttgTCgtcagctcgggtgtgaaatgatGgctaNGtcccgcaaCGagccaaccttaTcNcttNGttgNagcggtagNctggtaactcaaggaActgccagNNAtaaactgaggAAGgGgtgatgacgtcaagtcatcttgcccttac	Enterobacter sp. clone F4jun.47 [84%]	0	0	1	1	0	0	1	1	11	0	111	0	0	0	0	0	0	0
Diploperenis	3C2	LGI	GGTTAAAACTCAAATGAATTGACGGGGGCCCGCNCAANCGGNGGAGCATGTGGTTTAATTCGAAGCAACGCGAAGAACCTTACCAGGCCTTGACATCCAATGAACTTTCCAGAGATGGATTGGTGCCTTCGGGAACATTGAGACAGGTGCTGCATGGCTGTCGTCAGCTCGTGTCGTGAGATGTTGGGTTAAGTCCCGTAACGAGCGCAACCCTTGTCCTTAGTTACCAGCACGTGATGGTGGGCACTCTAAGGAGACTGCCGGTGACAAACCGGAGGAAGGTGGGGATGACGTCAAGTCATCATGGCCCT	Pseudomonas putida; CM5002 [100%]	0	0	1	1	0	1	1	1	11	111	0	0	0	11	11	0	0	0
Diploperenis	3C3	LGI	CTTAGAGCTTCGGTGGCGCAGCTAACGCATTAAGTTATCCGCCTGGGGAGTACGGCCGCAAGGTTAAAACTCAAATGAATTGACGGGGGCCTGCACAAGCGGTGGAGCATGTGGTTTAATTCGAAGCAACGCGCAGAACCTTACCAGCGTTTGACATGTCCGGACGATTTCGGGAGACCGATCTCTTCCCTTCGGGGACTGGAACACAGGTGCTGCATGGCTGTCGTCAGCTCGTGTCGTGAGATGTTGGGTTAA	Pseudomonas putida; CM5002 [100%]	0	0	1	1	0	1	1	1	11	11	0	0	0	11	11	0	0	0
Diploperenis	3C4	R2A	AACcGGATTAGATACCCTGGTAGTCCACGCCGTAAACGATGTCGACTTGGAGGTTGTGCCCTTGAGGCGTGGCTTCCGGAGCTAACGCGTTAAGTCGACCGCCTGGGGAGTACGGCCGCAAGGTTAAAACTCAAATGAATTGACGGGGGCCCGCACAAGCGGTGGAGCATGTGGTTTAATTCGATGCAACGCGAAGAACCTTACCTACTCTTGACATCCACGGAATTcGGCAGAGATGCcTTAGTGCCTTCGGGAACCGTGAGACAGGTGCTGCATGGCTGTCGTCAGCTCGTGTTGTGAAATGTTGGGTTAAGTCCCGCAACGAGCGCAACCCTTATCCTTTGTTGCCAGCGATACGGTCGGGAACTCAAAGGAGACTGCCGGTGATAAACCGGAGGA…	Pantoea agglomerans KJPB2 [98%]	0	0	0	1	0	1	0	1	11	11	0	0	0	11	11	0	0	0
Diploperenis	3C5	R2A	CTTGAGGAGTGGCTTCCGGAGCTAACGCGTTAAGTCGACCGCCTGGGGAGTACGGCCGCAAGGTTAAAACTCAAATGAATTGACGGGGGCCCGCACAAGCGGTGGAGCATGTGGTTTAATTCGATGCAACGCGAAGAACCTTACCTACTCTTGACATCCACGGAATTCGGCAGAGATGCCTTAGTGCCTTCGGGAACCGTGAGACAGGTGCTGCATGGCTGTCGTCAGCTCGTGTTGTGAAATGTTGGGTTAAGT	Pantoea agglomerans KJPB2 [98%]	0	0	0	1	0	0	0	1	1	11	11	0	0	11	11	0	0	0
Diploperenis	3C6	R2A	TCGACCGCCTGGGGAGTACGGcCgCaAGGTtaAAACTCAaATGAATTGACGGGGGCCCGCACAAgCGGTGGAgCATGTGGTTtAatTcgATGCaaCgcgaAgAACCTTACCTGGCCTTGACaTCCAgAGAACTTAtcAgAGATGCTTTGGTGCCTTCgGGAactCTGAgACAGGTGCTGCaGGCTGTCGTCAGCTCGTGTTGtGAAATGTTGGGTTAAGTCCCGCAACGAGCGCAaCCCttaTCCTTTGTTGCCA	Pantoea dispersa NCPPB 2285[99%]	0	0	1	1	0	1	0	0	0	0	11	0	0	11	11	111	11	111
Diploperenis	3C7	R2A	AcGatGTCgATtggAggttGagctTGAggcgtGgcTtccGGAGCTAACGCGTTAAaTCGACCGCCTGGGGAGTACGGCCGCAAGGTTAAAACTCAAATGAATTGACGGGGGCCCGCACAAGCGGTGGAGCATGTGGTTTAATTCGATGCAACGCGAAGAACCTTACCTGGTCTTGACATCCACAGAACTTTCCAGAGATGcaTTGGTGCCTTCGGGAACTGTGAGACAGGTGCTGCATGGCTGTCGTCAGCTCGT	Enterobacter cloacae R10-1A [99%]	0	0	1	1	0	1	1	0	1	0	11	0	0	0	0	0	0	0
Diploperenis	3C8	R2A	AcGatgTCACTAGCCGTTGGAGCCTTGAGCTTTTAGTGGCGCAGCTAACGCATTAAGTTGACCGCCTGGGGAGTACGGCCGCAAGGTTAAAACTCAAATGAATTGACGGGGGCCCGCACAAGCGGTGGAGCATGTGGTTTAATTCGAAGCAACGCGAAGAACCTTACCAGGCCTTGACATCCAATGAACTTTCCAGAGATGGATTGGTGCCTTCGGGAACATTGAGACAGGTGCTGCATGGCTGTCGTCAGCTCG	Pseudomonas putida CM5002 [99%]	0	0	1	1	0	1	1	0	0	0	111	0	0	0	0	0	1	0
Diploperenis	3C9	R2A	GACCGCCTGGGGAGTACGGCCGCAAGGTTAAAACTCAAATGAATTGACGGGGGCCCGCACAAGCGGTGGAGCATGTGGTTTAATTCGAAGCAACGCGAAGAACCTTACCtagtCTTGACATCCAATGAACTTTCCAGAGATGgATTGGTGCCTTCGGGAACATTGAGACAGGTGCTGCATGGCTGTCGTCAGCTCGTGTCGtGAgATGTTGGGTTAAGTCCCGgAACGAGCGCAACCCTTGTCCTTAGTTaCCgG	Pseudomonas putida CM5002 [99%]	0	0	1	1	0	1	0	0	11	0	111	0	0	0	0	0	0	0
Diploperenis	3C10	R2A	TTAAAACTCAAATGAATTGACGGGGGCCCGCACAAGCGGTGGAGCATGTGGTTTAATTCGATGCAACGCGAAGAACCTTACCTACTCTTGACATCCANNNAACTTGNCAGAGATGNTTTGGTGCCTTCGGGAACTCTGAGACAGGTGCTGCATGGCTGTCGTCAGCTCGTGTTGTGAAATGTTGGGTTAAGTCCCGCAACGAGCGCAACCCTTATCCTTTGTTGCCAGCGNTNCNGNCGGGAACTCAAAGGAGACTGCCAGTGATAAACTGGAGGAAGGTGGGGATGACGTCAAGTCATCATGGCCCTTACGAGTAGGGCTACACACGTGCTACAATGGCGCATACAAAGAGAAGCGAACTCGCGAGAGCAAGCGGACCTCATAAAGTGCGTCGTAGTC…	Enterobacter hormaechei HDYM-06 [98%]	0	0	1	1	0	0	0	0	11	0	0	0	0	0	0	0	0	0
Diploperenis	3C11	PDA	TTTCCTTAGTAACGTAGCTAACGCGTGAAGTTGANCGCCTGGGGAGTACGGTCGCAAGATTAAAACTCAAAGGAATTGACGGGGACCCGCACAAGCGGTGGATGATGTGGATTAATTCGATGCAACGCGAAAAACCTTACCTACCCTTGACATGGTCGGAATCCTGGAGAGATCTGGGAGTGCTCGAAAGAGAACCGATACACAGGTGCTGCATGGCTGTCGTCAGCTCGTGTCGTGAGATGTTGGGTTAAGTCCCGCAACGAGCGCAACCCTTGTCCTTAGTTGCTACGCAAGAGCACTCTAGGGAGACTGCCGGTGACAAACCGGAGGAAGGTGGGGATGACGTCAAGTCCTCATGGCCCTTATGGGTAGGGCTTCACACGTCATACAATGGTCGGA…	Burkholderia gladioli; R406 [99%]	0	0	1	1	0	0	1	1	1	0	0	0	111	0	1	0	0	0
Diploperenis	3C12	PDA	GTgtgcCCTTGAGGCGtGctTCtGGAGCTaAcGCGtTAAGTCGACCGcCTGGGGAGtACGGcCGCaAGGTTAAAACTCAAATGAATTGACGGGGGCCCGCACAAGCGGtGGAGCATGTGGtTTAATTCGATGCAACGcGAAgAACCTTACCTACTCTTGACATCCAGAGAACTTTCcaGAGATGGATTGGTGCCTTCGGGAACTCTGAGACAGGTGCTGCATGGCTGTCGTCAGCTCGTGTTGTGAAATGTTGGG	Enterobacter hormaechei [100%]	0	0	1	1	0	0	1	0	1	0	11	0	0	0	1	0	0	0
Diploperenis	3D1	PDA	TAACaGGATTAGATACCCTGGTAGTCCACGCTGTAAACGATGTCGACTTGGAGGTTGTGCCCTTGAGGCGTGGCTTCCGGAGCTAACGCGTTAAGTCGACCGCCTGGGGAGTACGGCCGCAAGGTTAAAACTCAAATGAATTGACGGGGGCCCGCACAAGCGGTGGAGCATGTGGTTTAATTCGATGCAACGCGAAGAACCTTACCTACTCTTGACATCCAGaGAACTTagCAGAGATGGTTTGGTGCCTTCGGGaactGTgAGACAGGTGCTGCATGGCTGTCGTCAGCTCGTGTTGTGAAATGTTGGGTTAAGTCCCGCAACGAGCGCAACCCTTATCCTTTGTTGCCAGCGgTtcGgccGGGAACTCAAAGGAGACTGCCAGTGATAAACTGGAGG…	Enterobacter hormaechei; HDYM-06 [99%]	0	0	1	1	0	1	1	0	11	0	1	111	0	1	0	0	0	0
Gaspe Flint	3D2	R2A	CCTCCCGAAGGtTAAGCTACCTACTTCTTTTGCaACCCACTCCCATGGTGTGACGGGCGGTGTGTACaAGGCCCGGGAACGTATTCACCGTAGCATTCTGATCTACGATTACTAGCGATTCCGACTTCATGGAGTCGAGTTGCAGACTCCAATCCGGACTACGACGCACTTTATGAGGTCCGCTTGCTCTCGCGAGGTCGCTTCTCTTTGTATGCGCCATTGTAGCACGTGTGTAGCCCTGGCCGTAAGGGCCAT	Pantoea dispersa CIP 102701 [99%]	0	0	0	0	0	0	0	1	1	0	11	0	11	0	0	0	0	0
Gaspe Flint	3D3	R2A	ACtaGCCGTTGGagcttGAGCTTTTAGTGGCGCAGCTAACGCATTAAGTTGACCGCCTGGGGAGTACGGCCGCAAGGTTAAAACTCAAATGAATTGACGGGGGCCCGCACAAGCGGTGGAGCATGTGGTTTAATTCGAAGCAACGCGAAGAACCTTACCAGGCCTTGACATCCAATGAACTTTCCAGAGATGGATTGGTGCCTTCGGGAACATTGAGACAGGTGCTGCATGGCTGTCGTCAGCTCGTGTCGTGAG	Pseudomonas putida CM5002 [99%]	0	0	0	1	0	1	1	1	11	11	0	0	0	11	11	0	1	0
Gaspe Flint	3D5	R2A	tccacgttttccgcgccgtagctaacgcattaagtgccccgcctggggagtacggccgcaaggctaaaactcaaaggaat tgacgggggcccgcacaagcggcggagcatgcggattaattcgatgcaacgcgaagaaccttaccaaggcttgacatggg ccggatcgccgcagaaatgtggtttcccctttggggccggttcacaggtggtgcatggttgtcgtcagctcgtgtcgtga gatgttgggtta	Arthrobacter ramosus [100%]	0	0	0	1	0	1	0	0	1	11	11	0	0	11	1	0	11	1
Gaspe Flint	3D6	R2A	CTAAGGTGTGGGGGTCATCCCGAGTTCCGTGCCGCAGCAAACGCATTAAGTGCCCCGCCTGGGGAGTACGGCCGCAAGGCTAAAACTCAAAGAAATTGACGGGGGCCCGCACAAGCGGCGGAGCATGCGGATTAATTCGATGCAACGCGAAGAACCTTACCAAGGCTTGACATACACCGGAAACTTCCAGAGATGGTTGCCCCGCAAGGTCGGTGTACAGGTGGTGCATGGTTGTCGTCAGCTCGTGTCGTGAGA	Cellulomonas denverensis[98%]	0	0	0	0	0	0	0	0	11	11	11	0	0	0	0	0	0	0
Jala	3D7	R2A	GAGACAGGTGCTGCATGGCTGTCGTCAGCTCGTGTTGTGAAATGTTGGGTTAAGTCCCGCAACGAGCGCAACCCTTATCCTTTGTTGCCAGCGATTCGGTCGGGAACTCAAAGGAGACTGCCGGTGATAAACCGGAGGAAGGTGGGGATGACGTCAAGTCATCATGGCCCTTACGAGTAGGGCTACACACGTGCTACAATGGCGCATACAAAGAGAAGCGACCTCGCGAGAGCAAGCGGACCTCATAAAGTGCGT	Pantoea ananatis LMG 20103 [99%]	0	0	1	1	0	0	1	0	1	0	11	1	0	1	1	0	0	0
Nicaraguensis	3D8	LGI	AaTTCCACGTTTTCCGCGCCGTAGCTAACGCATTAAGTGCCCCGccTGGGGAGTACGGCCGCAAGGcTaaaACTCAAAGGAATTGACGGGGGCCCGCACAAGCGgcGgAgcaTGcGGATTAATTCGATGCAACGcgaaGAACCTTACCAAGGCTTGacATGggCCGgATCGCCGCAGAAATGTGGTTTCCCCTTTGGGGCCGGTTCACAGGTGGTGCATGgTTGTCGtCAGCTCGtGTCGTGAGATGTTGggTTA	Arthrobacter sp. XY9 [99%]	0	0	0	1	0	1	0	0	1	0	11	0	0	0	0	0	0	0
Nicaraguensis	3D9	LGI	CTTGAGGCGTGGCTTCCGGAGCTAACGCGTTAAGTCGACCGCCTGGGGAGTACGGCCGCAAGGTTAAAACTCAAATGAATTGACGGGGGCCCGCACAAGCGGTGGAGCATGTGGTTTAATTCGATGCAACGCGAAGAACCTTACCTACTCTTGACATCCAGAGAACTTTCCAGAGATGGATTGGTGCCTTCGGGAACTCTGAGACAGGTGCTGCATGGCTGTCGTCAGCTCGTGTTGTGAAATGTTGGGTTAAGT	Enterobacter cloacae subsp. Dissolvens[93%]	0	0	1	1	0	1	1	0	1	0	11	0	0	0	0	0	0	0
Nicaraguensis	3D10	LGI	CCTTGAGCGTGGTTCCGGAGCTAACGCGTTAAGTCGACCGCCTGGGGAGTACGGCCGCAAGGTTAAAACTCAAATGAATTGACGGGGGCCCGCACAAGCGTGGAGCATGTGGTTTAATTCGATGCAACGCGAAGAACCTTACCTGGTCTTGACATCCACGGAATTTGGCAGAGATGCCTTAGTGCCTTCGGGAACCGTGAGACAGGTGCTGCATGGCTGTCGTCAGCTCGTGTTGTGAAATGTTGGGTTAAGTCC	Enterobacter hormaechei [100%]	0	0	1	1	0	1	0	0	1	0	0	1	0	0	0	0	0	0
Nicaraguensis	3D11	LGI	cttGgAGGttGtGCCcTTGAGGCGTGGCTTCCGGAGCTAACGCGTTAAGTCGACCGCCTGGGGAGTACGGCCGCAAGGTTAAAACTCAAATGAATTGACGGGGGCCCGCACAAGCGGTGGAGCATGTGGTTTAATTCGATGCAACGCGAAGAACCTTACCTGGCCTTGACATCCAGAGAACTTAGCAGAGATGCTTTGGTGCCTTCGGGAACTCTGAGACAGGTGCTGCATGGCTGTCGTCAGCTCGTGTTGTGA	Pantoea dispersa NCPPB 2285[99%]	0	0	1	0	0	0	0	0	1	0	1	0	11	0	11	0	0	0
Nicaraguensis	3D12	LGI	ttccggagctaacgccgtgtaaggtcgaccgcctggggagtacggccgcaggttaatactcaaacgaattgacgggggcccgcacaagcggtggagcatgtggtttaattcgatgcgacgcgaagaatcttactctcttgacatccafafaacttgccagagatgccttggtgccttcgggagcgtgagaccggtgcat	Enterobacter cloacae SREPS1 [99%]	0	0	0	1	0	1	0	0	11	0	0	0	1	0	0	0	0	0
Nicaraguensis	3 E1	R2A	AGGTTAAAACTCAAATGAATTGACGGGGGCCCGCACAAGCGGTGGAGCATGTGGTTTAATTCGATGCAACGCGAAGAACCTTACCTACTCTTGACATCCANAGAACTTNNCAGAGATGCTTTGGTGCCTTCGGGAACTCTGAGACAGGTGCTGCATGGCTGTCGTCAGCTCGTGTTGTGAAATGTTGGGTTAAGTCCCGCAACGAGCGCAACCCTTATCCTTTGTTGCCAGCGNTTCGGCCGGGAACTCAAAGGAGACTGCCAGTGATAAACTGGAGGAAGGTGGGGATGACGTCAAGTCATCATGGCCCTTACGAGTAGGGCTACACACGTGCTACAATGGCGCATACAAAGAGAAGCGAACTCGCGAGAGCAAGCGGACCTCATAAAGTGCGTCGTA…	Enterobacter hormaechei HDYM-06 [97%]	0	0	1	1	0	1	0	0	11	0	0	11	0	1	0	0	0	0
Nicaraguensis	3 E2	R2A	AtgcgacTGGatgttGGgtgcATTTGGCACGCAGtaTCGAAGCTAACGCGTTAAGTTCGCCGCCTGGGGAGTACGGTCGCAAGACTGAAACTCAAAGGAATTGACGGGGGCCCGCACAAGCGGTGGAGTATGTGGTTTAATTCGATGCAACGCGAAGAACCTTACCTGGCCTTGACATGTCGAGAACTTTCCAGAGATGGATTGGTGCCTTCGGGAACTCGAACACAGGTGCTGCATGGCTGTCGTCAGCTCGTG	Stenotrophomonas maltophilia[97%]	0	0	0	0	0	0	0	0	0	111	0	1	0	0	1	0	0	0
Nicaraguensis	3 E3	R2A	ttGGCacgcagtatcgaagctaacgcgttaagttcgccgcctggggAGTACGGTCGCAAGACTGAAACTCAaAGGAATTGAcGGGGGCCCGCaCAAGCGGTGGAGTATGTGGTTTAATTCGATGCAACGCGAAgAACCTTACCTGGCCTTGACATGTCGAGAACTTTCCAGAGATGGATtGgTGCCTTCGGGAACTCGAACACAGGTGCTGCATGGCTGTCGTCAGCTCGTGTCGTGAGATGTTGGgtTAAGTCC	Stenotrophomonas maltophilia [100%]	0	0	0	0	0	0	0	0	1	11	1	0	0	1	0	0	0	0
Nicaraguensis	3 E4	R2A	AtGtCgaTTTGGAGGTTGtGCccTTGAGGCGTGGCTTCCGGAGCTAACGCGTTAAATCGACCGCCTGGGGAGTACGGCCGCAAGGTTAAAACTCAAATGAATTGACGGGGGCCCGCACAAGCGGTGGAGCATGTGGTTTAATTCGATGCAACGCGAAGAACCTTACCTGGTCTTGACATCCACAgAACTTTCCAGAGATGGATTGGTGCCTTCGGGAACTGTGAGACAGGTGCTGCATGGCTGTCGTCAGCTCGT	Klebsiella pneumoniae 342 [100%]	0	0	1	1	0	0	1	0	1	0	11	0	0	0	0	0	0	0
Nicaraguensis	3 E5	R2A	CCCTTGAGGCGTGGCTTCCGGAGCTAACGCGTTAAGTCGACCGCCTGGGGAGTNCGGCCGCAAGGTTAAAACTCAAATGAATTGACGGGGGCCCGCACAAGCGGTGGAGCATGTGGTTTAATTCGATGCAACGCGAAGAACCTTACCTACTCTTGACATCCAGAGAACTTTCCAGAGATGGATTGGTGCCTTCGGGAACTCTGAGACAGGTGCTGCATGGCTGTCGTCAGCTCGTGTTGTGAAATGTTGGGTTAAGTCCCGCAACGAGCGCAACCCTTATCCTTTGTTGCCAGCGGTCCGGCCGGGAACTCAAAGGAGACTGCCAGTGATAAACTGGAGGAAGGTGGGGATGACGTCAAGTCATCATGGCCCTTACGAGTAGGGCTACACACGTGCTAC…	Citrobacter freundii; GM1[100%]	0	0	1	1	0	1	1	0	1	0	11	0	0	1	0	0	0	0
Nicaraguensis	3 E6	R2A	GGGCAAGCGTTgTccggAATTATTGGGCGTAAAGCGCGCGCAGGCGGCTaTTTAAGTcTGGTGTTTAAACCtTGGGCTCAACCTGGGGTCGCACTGGAAACTGGGTGGCTTGAGTACAGAAGAGGAAAGTGGAATTCCACGTGTAGCGGTGAAATGCGTAGAGATGTGGAGGAACACCAGTGGCGAAGGCGACTTTCTGGGCTGTAACTGACGCTGAGGCGCGAAAGCGTGGGGAGCAAACAGGATTAGATACCC	Pantoea ananatis; BD 588 [100%]	0	0	1	1	1	0	0	0	0	0	11	0	0	0	0	0	0	0
Nicaraguensis	3 E7	R2A	gaATGcTagGTGtTAGGGgtttcgATACCCTTGGtGcCGAAGTTAACACATTAAGCATTCCGCCTGGGGAGTACGGTCGCAAGACTGAAACTCAAAGGAATTGACGGGGACCCGCACAAGCAGTGGAGTATGTGGTTTAATTCGAAGCAACGCGAAGAACCTTACCAGGTCTTGACATCCCCCTGACCGGTCTAGAGATAGGCCTTTCCTTCGGGACAGGGGAGACAGGTGGTGCATGGTTGTCGTCAGCTCGTG	Paenibacillus sp. P117 [99%]	0	0	0	1	0	1	0	0	0	0	0	0	0	0	0	0	0	0
Nicaraguensis	3 E8	R2A	tccacgagttccgtgccgcagcaaacgcattaagtgccccgcctggggagtacggccgcaaggctaaaactcaaagaaat tgacgggggcccgcacaagcggcggagcatgcggattaattcgatgcaacgcgaagaaccttaccaaggcttgacataca ccggaaacttccagagatggttgccccgcaaggtcggtgtacaggtggtgcatggttgtcgtcagctcgtgtcgtgagat gttgggttaagt	Cellulomonas denverensis[100%]	0	0	1	1	0	1	1	1	11	11	0	0	0	11	11	1	0	11
Nicaraguensis	3 E9	R2A	TAGTTGtGGggacaTTCCACGGTTTCCGTGACGCAGCTAACGCATTAAGTTCCCCGCCTGGGGAGTACGGCCGCAAGGCTAAAACTCAAAGGAATTGACGGGGACCCGCACAAGCGGCGGAGcaTGCGGATTAATTCGATGCAACGCGAAGAACCTTACCAAGGCTTGACATATACGAGAACGCTGCAGAAATGTAGAACTCTTTGGACACTCGTATACAGGTGGtGCATGGTTGTCGTCAGCTCGTGTCGTGAG	Microbacterium sp. 13635I [98%]	0	0	0	0	0	0	0	0	0	0	0	0	0	0	0	0	11	0
Nicaraguensis	3 E10	R2A	TCGATACCCTTGGTGCCGAAGTTAACACAGTAAGCACTCCGCCTGGGGAGTACGGTCGCAAGACTGAAACTCAAAGGAATTGACGGGGACCCGCACAAGCAGTGGAGTATGTGGTTTAATTCGAAGCAACGCGAAGAACCTTACCAGGTCTTGACATCCAACTAACGAAGCAGAGATGCATCAGGTGCCCTTCGGGGAAAGTTGAGACAGGTGGTGCATGGTTGTCGTCAGCTCGTGTCGTGAGATGTTGGGTTA	Paenibacillus caespitis[98%]	0	0	0	0	0	0	0	0	1	0	11	0	0	0	0	0	0	0
Nicaraguensis	3 E11	R2A	TATACTGTTCGGTGGCGCAGCTAACGCATTAAACATTCCGCCTGGGGAGTACGGTCGCAAGATTAAAACTCAAAGGAATTGACGGGGGCCCGCACAAGCGGTGGAGCATGTGGTTTAATTCGAAGCAACGCGCAGAACCTTACCAGCTCTTGACATTCGGGGTATGGGCATTGGAGACGATGTCCTTCAGTTAGGCTGGCCCCAGAACAGGTGCTGCATGGCTGTCGTCAGCTCGTGTCGTGAGATGTTGGGTTA	Pantoea agglomerans; ZFJ-6 [100%]	0	0	1	1	0	1	0	0	11	0	1	0	0	0	0	0	0	0
Nicaraguensis	3F11	R2A	CTTGAgGCGTGGCTTCCGGAGCTAACGCGTTAAGTCGACCGCCTGGGGAGTACGGCCGCAAGGTTAAAACTCAAATGAATTGACGGGGGCCCGCACAAGCGGTGGAGCATGTGGTTTAATTCGATGCAACGCGAAGAACCTTACCTGGTCTTGACATCCACGGAATTTGGCAGAGATGCCTTAGTGCCTTCGGGAACCGTGAGACAGGTGCTGCATGGCTGTCGTCAGCTCGTGTTGTGAAATGTTGGGTTAAGTCCCGCAACGAGCGCAACCCTTATCCTTTGTTGCCAGCGGTCCGGCCGGGAACTCAAAGGAGACTGCCAGTGATAAACTGGAGGAAGGTGGGGATGACGTCAAGTCATCATGGCCCTTACgACCAgGGCTACACACGTGCTACAA…	Enterobacter asburiae J2S4 [99%]	0	0	1	1	0	1	1	0	1	0	0	111	0	1	1	0	0	0
Nicaraguensis	3G9	R2A	TAGGGGttgCGATACCCTTGGtGCCGAAGTTaAcaCATTAAGCATTCCGCCTGGGGAGTACGGgCGCAAGACTGAaACTCAAAGGAATTGACGGGGACCCGCACAAGCAGTGGAGTATGTGGTTTAATTCGAAGCAACGcgaAGAACCTTACCAGGTCTTGACATCCCCCTGACCGGtCTAGAGATAGGCCTTTCCTTCGGGACAGGGgAGACAGGTGGTGCATGGtTGTCGTCAGCTCGTGTCGTGAGATGTTGGGTTAAGTCCCGCAACGAGCGCAACCCTTGACTTTAGTTGCCAGCAGGTAAGGCTGGgcACTCTAGAGTGACTGCCGGTGACAAACCGGAGGAAGGTGGGGATGACGTCAAATCATCATGCCCCTTATGACCTGGGCTAC	Paenibacillus sp. MK17 [100%]	0	0	1	1	0	1	0	0	0	0	0	0	0	0	0	0	0	0
Mexicana	3 E12	LGI	CTTGAGGCGTGGCTTCCGGAGCTAACGCGTTAAGTCGACCGCCTGGGGAGTACGGCCGCAAGGTTAAAACTCAAATGAATTGACGGGGGCCCGCACAAGCGGTGGAGCATGTGGTTTAATTCGATGCAACGCGAAGAACCTTACCTACTCTTGACATCCACGGAATTCGGCAGAGATGCCTTAGTGCCTTCGGGAACCGTGAGACAGGTGCTGCATGGCTGTCGTCAGCTCGTGTTGTGAAATGTTGGGTTAAGT	Pantoea agglomerans KJPB2 [99%]	0	0	1	1	0	1	0	1	11	0	1	0	0	0	0	0	0	0
Mexicana	3F1	R2A	AtgacgcTAGCCGTTGGAgCCTTGAGCTTTTAGTGGCGCAGCTAACGCATTAAGTTGACCGcctGatgAGTACGGCCGCAAGGTTAAAACTCAAATGAATTGACGGGGGCCCGCACAAGCGGTGGAGCATGTGGTTTAATTCGAAGCAACGCGAAGAACCTTACCAGGCCTTGACATCCAATGAACTTTCCAGAGATGGATTGGTGCCTTCGGGAGCATTGAGACAGGTGCTGCATGGCTGTCGTCAGCTCGTGT	Pseudomonas putida CM5002 [99%]	0	0	1	0	0	0	1	1	1	0	0	0	0	11	0	0	0	0
Mexicana	3F2	R2A	TCCTCCCGAAGGtTAGACTAGCTACTTCTGGaGCAacccactCCCATGGTGTGACGGGCGGTGTGTACAAGGCCCGGGAACGTATTCACCGCGACaTTCTGATTCaCGATTACTAGCGATTCCGACTTCACGCAGTCGAGTTGCAGACTGCGATCCGGACTACGATCGGTTTTATGGGATTAGCTCCACCTCGCGGCTTGGCAACCCTTTGTACCGACCATTGTAGCACGTGTGTAGCCCTGGCCGTAAGGGCCA	Pseudomonas sp. TE9 [98%]	0	0	0	1	0	0	0	0	0	0	0	0	0	1	1	0	0	0
Mexicana	3F3	R2A	CTTGAGGcGTGGcTTCCGGAGCTAACGCGTTAAGTCGACCGCCTGGGGAGTACGGCCGCAAGGTTAAAACTCAAATGAATTGACGGGGGCCCGCACAAGCGGTGGAGCATGTGGTTTAATTCGATGCAACGCGAAGAACCTTACCTACTCTTGACATCCACGGAATTCGGCAGAGATGCCTTAGTGCCTTCGGGAACCGTGAGACAGGTGCTGCATGGCTGTCGTCAGCTCGTGTTGTGAAATGTTGGGTTAAGT	Pantoea agglomerans KJPB2 [99%]	0	0	0	1	0	0	0	1	1	0	11	0	0	0	0	0	0	0
Mexicana	3F4	R2A	CTAGCCCGTTGGAAGCCTTGAGCTTTTAGTGGCGCAGCTAACGCATTAAGTTGACCGCCTGGGGAGTACGGCCGCAAGGTTAAAACTCAAATGAATTGACGGGGGCCCGCACAAGCGGTGGAGCATGTGGTTTAATTCGAAGCAACGCGAAGAACCTTACCAGGCCTTGACATCCAATGAACTTTCCAGAGATGGATTGGTGCCTTCGGGAACATTGAGACAGGTGCTGCATGGCTGTCGTCAGCTCGTGTCGTG	Pseudomonas fluorescens YUST-DW18 [86%]	0	0	0	0	0	0	0	0	1	0	0	0	0	0	0	0	0	0
Mexicana	3F5	R2A	CTAGCCGTTGGAGCCTTGAGCTTTTAGTGGCGCAGCTAACGCATTAAGTTGACCGCCTGGGGAGTACGGCCGCAAGGTTAAAACTCAAATGAATTGACGGGGGCCCGCACAAGCGGTGGAGCATGTGGTTTAATTCGAAGCAACGCGAAGAACCTTACCAGGCCTTGACATCCAATGAACTTTCCAGAGATGGATTGGTGCCTTCGGGAGCATTGAGACAGGTGCTGCATGGCTGTCGTCAGCTCGTGTCGTGAG	Pseudomonas putida CM5002 [99%]	0	0	0	0	0	0	0	0	1	0	0	0	0	0	1	0	0	0
Mexicana	3F6	R2A	gatgtcactagCCGTTGgagccTTGAGCTTTTAGTGGCGCAGCTAACGCATTAAGTTGACCGCCTGGGGAGTACGGCCGCAAGGTTAAAACTCAAATGAATTGACGGGGGCCCGCACAAGCGGTGGAGCATGTGGTTTAATTCGAAGCAACGCGAAGAACCTTACCAGGCCTTGACATCCAATGAACTTTCTAGAGATAGATTGGTGCCTTCGGGAACATTGAGACAGGTGCTGCATGGCTGTCGTCAGCTCGTG	Pseudomonas fluorescens HXQ-N33 [86%]	0	0	0	0	0	0	0	0	0	0	0	0	0	0	0	0	0	0
Mexicana	3F7	R2A	CTTGAGGAGTGGCTTCCGGAGCTAACGCGTTAAGTCGACCGCCTGGGGAGTACGGCCGCAAGGTTAAAACTCAAATGAATTGACGGGGGCCCGCACAAGCGGTGGAGCATGTGGTTTAATTCGATGCAACGCGAAGAACCTTACCTACTCTTGACATCCAGCGAATTCGGCAGAGATGCCTTAGTGCCTTCGGGAACGCTGAGACAGGTGCTGCATGGCTGTCGTCAGCTCGTGTTGTGAAATGTTGGGTTAAGT	Pantoea vagans C9-1 [100%]	0	0	1	1	0	0	0	0	1	0	1	0	0	0	0	0	0	0
Mexicana	3F8	PDA	CACGCAGTATCGAAGCTAACGCGTTAAGTTCGCCGCCTGGGGAGTACGGTCGCAAGACTGAAACTCAAAGGAATTGACGGGGGCCCGCACAAGCGGTGGAGTATGTGGTTTAATTCGATGCAACGCGAAGAACCTTACCTGGCCTTGACATGTCGAGAACTTTCCAGAGATGGATTGGTGCCTTCGGGAACTCGAACACAGGTGCTGCATGGCTGTCGTCAGCTCGTGTCGTGAGATGTTGGGTTAAGTCCCGCAACGAGCGCAACCCTTGTCCTTAGTTGCCAGCACGTAATGGTGGGAACTCTAAGGAGACCGCCGGTGACAAACCGGAGGAAGGTGGGGATGACGTCAAGTCATCATGGCCCTTACGGCCAGGGCTACACACGTACTACAATGGTA…	Stenotrophomonas maltophilia; 6B2-1[100%]	0	0	1	0	0	0	0	1	1	0	0	0	0	11	11	11	0	11
Mixteco	3F9	LGI	TTCATTGACTTGGTAACGTAGCTAACGCGTGAAGTTGACCGCCTGGGGAGTACGGTCGCAAGATTAAAACTCAAAGGAATTGACGGGGACCCGCACAAGCGGTGGATGATGTGGATTAATTCGATGCAACGCGAAAAACCTTACCTACCCTTGACATGTATGGAATCCTGCTGAGAGGTGGGAGTGCCCGAAAGGGAGCCATAACACAGGTGCTGCATGGCTGTCGTCAGCTCGTGTCGTGAGATGTTGGGTTAAGTCCCGCAACGAGCGCAACCCTTGTCCCTAGTTGCTACGCAAGAGCACTCTAGGGAGACTGCCGGTGACAAACCGGAGGAAGGTGGGGATGACGTCAAGTCCTCATGGCCCTTATGGGTAGGGCTTCACACGTCATACAATGGT…	Burkholderia phytofirmans PSjN [100%]	1	0	0	0	0	0	0	1	1	0	0	0	0	0	0	0	0	1
Mixteco	3F10	R2A	TTCATTGACTTGGTAACGTAGCTAACGCGTGAAGTTGACCGCCTGGGGAGTACGGTCGCAAGATTAAAACTCAAAGGAATTGACGGGGACCCGCACAAGCGGTGGATGATGTGGATTAATTCGATGCAACGCGAAAAACCTTACCTACCCTTGACATGTATGGAATCCTGCTGAGAGGTGGGAGTGCCCGAAAGGGAGCCATAACACAGGTGCTGCATGGCTGTCGTCAGCTCGTGTCGTGAGATGTTGGGTTAA	Burkholderia phytofirmans PSjN [100%]	0	0	0	0	0	0	0	1	11	0	0	0	0	0	0	0	0	0
Nal-Tel	3F12	LGI	AGgTGTGGgcacATTCCACGTTGTCCGTGCCGCAGCTAACGCATTAAGTGCCCCGccTGGGGAGTACGGCCGCAAGGcTaAAACTCAAAGGAATTGACGGGGGCCCGCACAAGCGGCGGAGCATGTGGcTTAATTCGACGCAACGcgAAGAACCTTACCAAGGCTTGACATACACCGGAAACGTCTGGAGACAGGCgCCCCCTTGTGgtCGGtGTACAGGTGGtGCATGgcTGTCGTCAGCTCGtGTCGtGAGAT	Streptomyces sp. KN-0260 [100%]	0	0	0	0	0	0	0	0	0	0	0	0	0	0	0	0	0	0
Nal-Tel	3G1	R2A	tgTTGCACCTCAGTAGCGCAGCTAACGCTTTGAGCATTCCGCCTGGGGAGTACGGTCGCAAGATTAAAACTCAAAGGAATTGACGGGGGCCCGCACAAGCGGTGGAGCATGTGGTTTAATTCGAAGCAACGCGCAGAACCTTACCATCCTTTGACATGGCGTGTTATGGGGAGAGATTCCCAGTCCTCTTCGGAGGCGCGCACACAGGTGCTGCATGGCTGTCGTCAGCTCGTGTCGTGAGATGTTGGGTTAAGT	Methylobacterium brachiatum [100%]	0	0	1	1	0	0	0	0	0	0	0	0	0	0	0	0	0	0
Nal-Tel	3G2	R2A	TCGATACCCTTGGTGCCGAAGTTAACACATTAAGCACTCCGCCTGGGGAGTACGGTCGCAAGACTGAAACTCAAAGGAATTGACGGGGACCCGCACAAGCAGTGGAGTATGTGGTTTAATTCGAAGCAACGCGAAGAACCTTACCAGGTCTTGACATCCAACTAACGAGGCAGAGATGCGTTAGGTGCCCTTCGGGGAAAGTTGAGACAGGTGGTGCATGGTTGTCGTCAGCTCGTGTCGTGAGATGTTGGGTTA	Paenibacillus caespitis[98%]	0	0	1	0	1	0	0	0	0	0	1	0	0	0	11	0	0	0
Nal-Tel	3G3	R2A	ATTTGGCACGCAGTATCGAAGCTAACGCGTTAAGTTCGCCGCCTGGGGAGTACGGTCGCAAGACTGAAACTCAAAGGAATTGACGGGGGCCCGCACAAGCGGTGGAGTATGTGGTTTAATTCGATGCAACGCGAAGAACCTTACCTGGCCTTGACATGTCGAGAACTTTCCAGAGATGGATTGGTGCCTTCGGGAACTCGAACACAGGTGCTGCATGGCTGTCGTCAGCTCGTGTCGTGAGATGTTGGGTTAAGTCCCGCAACGAGCGCAACCCTTGTCCTTAGTTGCCAGCACGTAATGGTGGGAACTCTAAGGAGACCGCCGGTGACAAACCGGAGGAAGGTGGGGATGACGTCAAGTCATCATGGCCCTTACGGCCAGGGCTACACACGTACTACA…	Stenotrophomonas maltophilia; alfa-2[100%]	0	0	1	0	0	0	0	0	0	11	0	0	0	0	0	0	0	0
Parviglumis	3G4	LGI	CTTGAGGcGTGGcTTCCGGAGCTAACGCGTTAAGTCGACCGCCTGGGGAGTACGGCCGCAAGGTTAAAACTCAAATGAATTGACGGGGGCCCGCACAAGCGGTGGAGCATGTGGTTTAATTCGATGCAACGCGAAGAACCTTACCTACTCTTGACATCCACGGAATTCGGCAGAGATGCCTTAGTGCCTTCGGGAACCGTGAGACAGGTGCTGCATGGCTGTCGTCAGCTCGTGTTGTGAAATGTTGGGTTAAGT	Pantoea agglomerans KJPB2 [99%]	0	0	1	1	0	0	0	0	1	0	11	0	0	1	0	0	0	0
Parviglumis	3G5	LGI	CTCGGAGatCAGTGTCGAAGCTAACGCGTTAAGTTCGCCGCCTGGGGAGTACGGTCGCAAGACTGAAACTCAAAGGAATTGACGGGGGCCCGCACAAGCggtGGAGTATGTGGTTTAATTCGATGCAACGcgaAGAACCTTACCTGGCCTTGACATGTCCGGAATCCTGCAGAGATGCGGGAGTGCCTTCGGGAATCGGAACACAGGTGCTGCATGGCTGTCGTCAGCTCGTGTCGTGAGATGTTGGGTTAAGTC	Luteibacter sp. MDA0897 [99%]	0	0	1	1	0	0	0	0	0	0	0	0	0	0	0	1	11	1
Parviglumis	3G6	LGI	ATTTGGCACGCAGTATCGAAGCTAACGCGTTAAGTTCGCCGCCTGGGGAGTACGGTCGCAAGACTGAAACTCAAAGGAATTGACGGGGGCCCGCACAAGCGGTGGAGTATGTGGTTTAATTCGATGCAACGCGAAGAACCTTACCTGGCCTTGACATGTCGAGAACTTTCCAGAGATGGATTGGTGCCTTCGGGAACTCGAACACAGGTGCTGCATGGCTGTCGTCAGCTCGTGTCGTGAGATGTTGGGTTAAGTCCCGCAACGAGCGCAACCCTTGTCCTTAGTTGCCAGCACGTAATGGTGGGAACTCTAAGGAGACCGCCGGTGACAAACCGGAGGAAGGTGGGGATGACGTCAAGTCATCATGGCCCTTACGGCCAGGGCTACACACGTACTACA…	Stenotrophomonas maltophilia; alfa-2[100%]	0	0	0	1	0	0	0	0	0	11	0	0	0	0	0	0	0	0
Parviglumis	3G7	LGI	CAGGCGTTcTGtTAAGTCAGATGtgAATCCCCGGGCTTAaCcTGGGAACTGCATTTGAAACTGgCAGGCTTGAGTCTtGTAGAGGGGGgTAGAATTCCAGGTGTAGCGGTGAAATGCGTAGAGATcTGGAGGAATACCGGTGGCGAAGGCGGCCCCCTGGACGAAGACTGACGCTCAGGTGCGAAAaGCGTGGGGAGCAAACAGGATTAGATACCCTGGTAGTCCACGCCGTAAACGATGTCGACTTGGAGGTTG	Pantoea dispersa NCPPB 2285[99%]	0	0	0	0	0	0	0	0	11	0	1	0	0	0	0	0	0	1
Parviglumis	3G8	LGI	CTTGAGGcGTGGCTTCCGGAGCTAACGCGTTAAATCGACCGCCTGGGGAGTACGGCCGCAAGGTTAAAACTCAAATGAATTGACGGGGGCCCGCACAAGCGGTGGAGCATGTGGTTTAATTCGATGCAACGCGAAGAACCTTACCTGGTCTTGACATCCACAGAACTTAGCAGAGATGCTTTGGTGCCTTCGGGAACTGTGAGACAGGTGCTGCATGGCTGTCGTCAGCTCGTGTTGTGAAATGTTGGGTTAAGT	Klebsiella sp. EH47 [100%]	0	0	1	1	0	1	1	0	11	0	11	0	0	0	1	0	0	0
Parviglumis	3G10	R2A	CGCAAGGTTAAAACTCAAATGAATTGACGGGGGCCCGCACAAGCGGTGGAGCATGTGGTTTAATTCGATGCAACGCGAAGAACCTTACCTGGTCTTGACATCCACAGAACTTTCCAGAGATGGATTGGTGCCTTCGGGAACTGTGAGACAGGTGCTGCATGGCTGTCGTCAGCTCGTGTTGTGAAATGTTGGGTTAAGTCCCGCAACGAGCGCAACCCTTATCCTTTGTTGCCAGCGGTTAGGCCGGGAACTCAAAGGAGACTGCCAGTGATAAACTGGAGGAAGGTGGGGATGACGTCAAGTCATCATGGCCCTTACGACCAGGGCTACACACGTGCTACAATGGCATATACAAAGAGAAGCGACCTCGCGAGAGCAAGCGGACCTCATAAAGTATGT…	Klebsiella pneumoniae 342[100%]	0	0	1	1	0	0	1	0	1	1	11	0	0	0	0	0	0	0
Parviglumis	3G11	R2A	caACTTGgaggtTGtGgCCTTGAGGCGTGGCTTCCGGAGCTAACGCGTTAAGTCGACCGCCTGGGGAGTACGGCCGCAaGGtTAAAACTCaAATGAATTGACGGGGGCCCGCaCAAGCGGTGGAaCATGTGGTTTAATTCgATGCaACGCGAAaAACCTTACCTACTCTTGACaTCCacagAAcTTatCAgAAATGcTTTGGTGCCTTCgGGAACTCTGAgACAGGtGCTGCaTGGcTGTCGTCcgCTCgtGtTGtGAAATGTTGGGTTAAGTCCCGCAACgAGCGCAACCCTTATCCTTTGTTGCCagCGGtcAGGcCGGGAACTCtcAGGAGACTGCCAGTGATAAACTGGAGGAAgGTGGGGATGACATCaAGTCATCaTGGgCCTTACaAGTAgG…	Enterobacter asburiae MY2 [99%]	0	0	1	1	0	1	0	0	0	11	1	0	0	0	11	0	0	0
Pioneer 3751	3H1	R2A	TCCGCCCTTTAGTGCTGCAGTAACGCATTAAGCACTCCGCCTGGGGAGTACGGTCGCAAGATTGAAACTCAAAGGAATTGACGGGGGCCCGCACAAGCGTGGAGCATGTGGTTTAATTCGAAGCAACGGGAAGAACCTTACCAGGTCTTGACATCCTCTGACAACTCTAGAGATAGAGCGTTCCCCTTCGGGGGACAGAGTGACAGGTGGTGCATGGTTGTCGTCAGCTCGTGTCGTGAGATGTTGGGTTAAGTC	Bacillus megaterium NBAII-63 [98%]	0	0	1	1	0	1	1	0	0	0	0	0	0	0	0	0	0	0
Pioneer 3751	3H2	R2A	ctaccGCAGGatGCTGTGGTTGGCGAAGCTAACGCGATAAACGTACCGCCTGGGAAGTACGGCCGCAAGGTTGAAACTCAAAGGAATTGACGGGGGCCCGCACAAGCGGTGGAGCATGTGGTTTAATTCGAAGCAACGCGAAGAACCTTACCAGGTCTTGACATGCTAGGAACTCTTGAGAGATCAGGAGGTGCCCTTCGGGGAACCTAGACACAGGTGCTGCATGGCTGTCGTCAGCTCGTGTCGTGAGATGTT	Deinococcus grandis DSM [99%]	0	0	0	0	0	0	0	0	0	11	0	0	0	0	0	0	0	0
Pioneer 3751	3H3	R2A	ctaGacGTCgagGgTGcATGcactTCGGTGTCGcCGCTAACGCATTAAGCATTCCGcCTGGGGAGTACGGCCGCAAGgTTAAAACTCAAAGGAATTGACGGGGGCCCGCACaagcgtGGAGCATGTGGTTTAATTCGAAGCAACgggaAgAACCTTACCAACCCTTGACATGTCCAcTatgaGTGAGAGAGATCACACTCTTCGGTTCGGCCGGGTGGAAcACAGGTGCTGCATGGcTGTCGTCAGCTCGTGTCG	Deinococcus grandis DSM [99%]	0	0	0	1	0	1	0	0	1	0	0	0	0	0	0	0	0	0
Pioneer 3751	3H4	R2A	AGcGCCCTCCCGAgGTTAAGCTACCTGCTTCTGGTGCAACAAACTCCCATGGTGTGACGGGCGGTGTGTACAAGGCCCGGGAACGTATTCACCGCAGCAATGCTGATCTGCGATTACTAGCGATTCCGACTTCATGGAGTCGAGTTGCAGACTCCAATCCGGACTGAGATAGGGTTTCTGGGATTGGCTTACCGTCGCCGGCTTGCAGCCCTCTGTCCCTACCATTGTAGTACGTGTGTAGCCCTGGCCGTAAGG	Rhodococcus fascians NKCM8906 [99%]	0	0	0	0	0	0	0	0	0	0	0	0	0	0	0	0	0	0
Pioneer 3751	3H5	R2A	TGTGGGGTCCTTTCcaCGGATTCCGTGACGCAGCTAACGCATTAAGTTCCCCGCCTGGGGAGTACGGCCGCAAGGCTAAAACTCAAAGGAATTGACGGGGACCCGCACAAGCGGCGGAGCATGCGGATTAATTCGATGCAACGCGAAGAACCTTACCAAGGCTTGACATACACGAGAACACCCTAGAAATAGGGGACTCTTTGGACACTCGTGAACAGGTGGTGCATGGTTGTCGTCAGCTCGTGTCGTGAGATG	Microbacterium sp. VKM Ac-1389 [99%]	0	0	1	1	0	1	0	0	0	0	1	0	0	11	11	1	11	11
Pioneer 3751	3H8	R2A	CCCCTTAGTGCTGCAGCTAACGCATTAAGCACTCCGCCTGGGGAGTACGGTCGCAAGACTGAAACTCAAAGGAATTGACGGGGGCCCGCACAAGCGGTGGAGCATGTGGTTTAATTCGAAGCAACGCGAAGAACCTTACCAGGTCTTGACATCCTCTGACAATCCTAGAGATAGGACGTCCCCTTCGGGGGCAGAGTGACAGGTGGTGCATGGTTGTCGTCAGCTCGTGTCGTGAGATGTTGGGTTAAGTCCCGCAACGAGCGCAACCCTTGATCTTAGTTGCCAGCATTCAGTTGGGCACTCTAAGGTGACTGCCGGTGACAAACCGGAGGAAGGTGGGGATGACGTCAAATCATCATGCCCCTTATGACCTGGGCTACACACGTGCTACAATGGACA…	Bacillus subtilis TP-Snow-C17 [100%]	0	0	1	1	0	1	0	0	0	0	1	0	0	11	11	0	0	0
Pioneer 3751	3H9	PDA	GGATCcacTGGggTAAAGGGggCgTAGGCggcgtTTTAaGTcgGGGGTGAAAgCCTtTGGcTCAaCCacagAATgccTTCGATACtGGGACGCTtGAGTATGGTAGAGGTTGGgGgAACTGcGAGTGTAGAGGTGAAATTcGTAGATATtCGCAAGAaCACCGGTGGCGAAGGCGgCCAACTGGacCATTACTGACGcTGAGGCGCGAAAGCGtgGGGAGCAAACAGGATTAGATACCcTGGTAGTCCACGCCGT	Methylobacterium brachiatum RB603B [100%]	0	0	0	0	0	0	0	0	0	0	0	0	0	0	0	0	0	0
Pioneer 3751	3H11	R2A	AGcGCCCTCCCGAgGTTAAGCTACCTGCTTCTGGTGCAACAAACTCCCATGGTGTGACGGGCGGTGTGTACAAGGCCCGGGAACGTATTCACCGCAGCAATGCTGATCTGCGATTACTAGCGATTCCGACTTCATGGAGTCGAGTTGCAGACTCCAATCCGGACTGAGATAGGGTTTCTGGGATTGGCTTACCGTCGCCGGCTTGCAGCCCTCTGTCCCTACCATTGTAGTACGTGTGTAGCCCTGGCCGTAAGG	Rhodococcus fascians NKCM8906 [99%]	0	0	0	0	0	0	0	0	1	0	0	0	0	0	0	0	0	0
Tuxpeno	3H10	LGI	GGCTGCCTccTTGCGGTTAGCGCACCGTCTTCaGGTAAAACCAACTCCCATGGTGTGACGGGCGGTGTGTACAAGGCCCGGGAACGTATTCACCGTGGCGTGCTGATCCACGATTACTAGCGATTCCAACTTCATGGGCTCGAGTTGCAGAGCCCAATCCGAACTGAGACGGCTTTTTGAGATTTGCGAAGGGTCGCCCCTTAGCATCCCATTGTCACCGCCATTGTAGCACGTGTGTAGCCCAGCCCGTAAGGG	Bradyrhizobium japonicum SEMIA 6396[100%]	0	0	0	0	0	0	0	0	0	0	0	0	0	0	0	0	0	0
				Totals	1	1	51	59	3	37	27	18	63	18	49	6	5	28	29	5	8	9
* The strength of the observed reaction was given a value from 0,1,11 to 111 based on intensity (0 being low and 111 being high)
